# Supplementary material for: Polycomb Target Genes Are Silenced in Multiple Myeloma
Source: PLoS One. 2010 Jul 9;5(7):e11483. doi: 10.1371/journal.pone.0011483 (PMC2901331; doi:10.1371/journal.pone.0011483)
Supplement: Table S1 — H3K27me3 targets among the 10% most under expressed genes in MM, MGUS and MM stage III, corresponding to figure 1a, 1b and 1c. Complete gene list of H3K27me3 targets (Bracken, Dietrich et al. 2006) among the 10% most under expressed genes in MM (Zhan, Hardin et al. 2002), MGUS (Zhan, Barlogie et al. 2007) and MM stage III (Agnelli, Fabris et al. 2007), corresponding to figure 1a, 1b and 1c. (0.33 MB XLS) [file pone.0011483.s007.xls]

## Sheet: gene list
Gene Symbol	Gene Name	H3K27me3 targets	Underexpressed in MM	Underexpressed in MGUS	Underexpressed in MM stage III
A4GNT	alpha-1,4-N-acetylglucosaminyltransferase	x
AANAT	arylalkylamine N-acetyltransferase	x
ABAT	4-aminobutyrate aminotransferase	x	x
ABCC12	ATP-binding cassette, sub-family C (CFTR/MRP), member 12	x
ABCC13	ATP-binding cassette, sub-family C (CFTR/MRP), member 13	x
ABCC8	ATP-binding cassette, sub-family C (CFTR/MRP), member 8	x			x
ABCG1	ATP-binding cassette, sub-family G (WHITE), member 1	x
ABCG4	ATP-binding cassette, sub-family G (WHITE), member 4	x			x
ABCG5	ATP-binding cassette, sub-family G (WHITE), member 5 (sterolin 1)	x
ABCG8	ATP-binding cassette, sub-family G (WHITE), member 8 (sterolin 2)	x
ABI3	ABI gene family, member 3	x
ABLIM2	actin binding LIM protein family, member 2	x		x
ABP1	amiloride binding protein 1 (amine oxidase (copper-containing))	x
ACAN	aggrecan	x
ACCN1	amiloride-sensitive cation channel 1, neuronal (degenerin)	x
ACCN4	amiloride-sensitive cation channel 4, pituitary	x			x
ACHE	acetylcholinesterase (Yt blood group)	x			x
ACOXL	acyl-Coenzyme A oxidase-like	x
ACR	acrosin	x			x
ACSL6	acyl-CoA synthetase long-chain family member 6	x
ACSM1	acyl-CoA synthetase medium-chain family member 1	x
ACSS3	acyl-CoA synthetase short-chain family member 3	x
ACTA1	actin, alpha 1, skeletal muscle	x
ADAM21	ADAM metallopeptidase domain 21	x		x
ADAM23	ADAM metallopeptidase domain 23	x
ADAM5P	ADAM metallopeptidase domain 5 pseudogene	x		x
ADAMTS15	ADAM metallopeptidase with thrombospondin type 1 motif, 15	x
ADAMTS8	ADAM metallopeptidase with thrombospondin type 1 motif, 8	x
ADAMTSL2	ADAMTS-like 2	x
ADCY1	adenylate cyclase 1 (brain)	x
ADCY4	adenylate cyclase 4	x
ADCY8	adenylate cyclase 8 (brain)	x
ADCYAP1	adenylate cyclase activating polypeptide 1 (pituitary)	x	x
ADIPOQ	adiponectin, C1Q and collagen domain containing	x
ADORA1	adenosine A1 receptor	x
ADRA1A	adrenergic, alpha-1A-, receptor	x			x
ADRA2A	adrenergic, alpha-2A-, receptor	x
ADRA2B	adrenergic, alpha-2B-, receptor	x			x
ADRA2C	adrenergic, alpha-2C-, receptor	x
ADRB1	adrenergic, beta-1-, receptor	x			x
ADRB3	adrenergic, beta-3-, receptor	x
ADRBK2	adrenergic, beta, receptor kinase 2	x		x	x
AFAP1L2	actin filament associated protein 1-like 2	x
AGTRL1	angiotensin II receptor-like 1	x
AGXT	alanine-glyoxylate aminotransferase	x			x
AGXT2L1	alanine-glyoxylate aminotransferase 2-like 1	x
AHNAK2	AHNAK nucleoprotein 2	x
AHRR	aryl-hydrocarbon receptor repressor	x
AHSG	alpha-2-HS-glycoprotein	x
AIF1	allograft inflammatory factor 1	x	x		x
AIFM3	apoptosis-inducing factor, mitochondrion-associated, 3	x
AIM1L	absent in melanoma 1-like	x			x
AK3L1	adenylate kinase 3-like 1	x		x
AK3L2	adenylate kinase 3-like 2	x
AKNA	AT-hook transcription factor	x		x
ALDH1A2	aldehyde dehydrogenase 1 family, member A2	x			x
ALDH1A3	aldehyde dehydrogenase 1 family, member A3	x
ALDH1L1	aldehyde dehydrogenase 1 family, member L1	x
ALDH3A1	aldehyde dehydrogenase 3 family, memberA1	x
ALDH3B2	aldehyde dehydrogenase 3 family, member B2	x		x	x
ALDH5A1	aldehyde dehydrogenase 5 family, member A1 (succinate-semialdehyde dehydrogenase)	x	x
ALK	anaplastic lymphoma kinase (Ki-1)	x		x
ALMS1L	Alstrom syndrome 1-like	x
ALOX12B	arachidonate 12-lipoxygenase, 12R type	x
ALOX15	arachidonate 15-lipoxygenase	x
ALOX15B	arachidonate 15-lipoxygenase, type B	x			x
ALOX5	arachidonate 5-lipoxygenase	x
ALPI	alkaline phosphatase, intestinal	x
ALPPL2	alkaline phosphatase, placental-like 2	x
ALX1	ALX homeobox 1	x
ALX3	aristaless-like homeobox 3	x			x
ALX4	aristaless-like homeobox 4	x			x
AMBP	alpha-1-microglobulin/bikunin precursor	x			x
AMN	amnionless homolog (mouse)	x			x
AMPD3	adenosine monophosphate deaminase (isoform E)	x	x
ANGPT4	angiopoietin 4	x			x
ANKRD18A	ankyrin repeat domain 18A	x
ANKRD20A1	ankyrin repeat domain 20 family, member A1	x
ANKRD38	ankyrin repeat domain 38	x
AOC3	amine oxidase, copper containing 3 (vascular adhesion protein 1)	x
AP1G2	adaptor-related protein complex 1, gamma 2 subunit	x		x
AP1M2	adaptor-related protein complex 1, mu 2 subunit	x			x
APC2	adenomatosis polyposis coli 2	x
APLP1	amyloid beta (A4) precursor-like protein 1	x	x
APOA4	apolipoprotein A-IV	x
APOBEC3A	apolipoprotein B mRNA editing enzyme, catalytic polypeptide-like 3A	x	x
APOL3	apolipoprotein L, 3	x
APOL4	apolipoprotein L, 4	x
AQP1	aquaporin 1 (Colton blood group)	x
AQP10	aquaporin 10	x
AQP12B	aquaporin 12B	x		x
AQP2	aquaporin 2 (collecting duct)	x
AQP5	aquaporin 5	x			x
AQP9	aquaporin 9	x
ARHGAP27	Rho GTPase activating protein 27	x
ARHGAP8	Rho GTPase activating protein 8	x
ARHGDIG	Rho GDP dissociation inhibitor (GDI) gamma	x			x
ARHGEF15	Rho guanine nucleotide exchange factor (GEF) 15	x
ARHGEF19	Rho guanine nucleotide exchange factor (GEF) 19	x
ARHGEF3	Rho guanine nucleotide exchange factor (GEF) 3	x
ARHGEF4	Rho guanine nucleotide exchange factor (GEF) 4	x		x	x
ARHGEF7	Rho guanine nucleotide exchange factor (GEF) 7	x	x	x	x
ARMC3	armadillo repeat containing 3	x
ARMCX2	armadillo repeat containing, X-linked 2	x
ARX	aristaless related homeobox	x		x
AS3MT	arsenic (+3 oxidation state) methyltransferase	x
ASAH3L	N-acylsphingosine amidohydrolase 3-like	x
ASB10	ankyrin repeat and SOCS box-containing 10	x
ASCL1	achaete-scute complex homolog 1 (Drosophila)	x		x
ASCL2	achaete-scute complex homolog 2 (Drosophila)	x
ASS1	argininosuccinate synthetase 1	x
ASTL	astacin-like metallo-endopeptidase (M12 family)	x
ASTN1	astrotactin 1	x
ASTN2	astrotactin 2	x
ATAD3C	ATPase family, AAA domain containing 3C	x
ATAD4	ATPase family, AAA domain containing 4	x	x
ATCAY	ataxia, cerebellar, Cayman type (caytaxin)	x
ATF3	activating transcription factor 3	x
ATOH1	atonal homolog 1 (Drosophila)	x			x
ATP12A	ATPase, H+/K+ transporting, nongastric, alpha polypeptide	x
ATP1A3	ATPase, Na+/K+ transporting, alpha 3 polypeptide	x
ATP1B2	ATPase, Na+/K+ transporting, beta 2 polypeptide	x
ATP2B2	ATPase, Ca++ transporting, plasma membrane 2	x
ATP2B3	ATPase, Ca++ transporting, plasma membrane 3	x			x
ATP4A	ATPase, H+/K+ exchanging, alpha polypeptide	x
ATP8A2	ATPase, aminophospholipid transporter-like, class I, type 8A, member 2	x		x
AVPR1A	arginine vasopressin receptor 1A	x			x
AVPR1B	arginine vasopressin receptor 1B	x	x
AXIN2	axin 2 (conductin, axil)	x
AZGP1	alpha-2-glycoprotein 1, zinc-binding	x
B3GAT1	beta-1,3-glucuronyltransferase 1 (glucuronosyltransferase P)	x
B3GAT2	beta-1,3-glucuronyltransferase 2 (glucuronosyltransferase S)	x
B3GNT3	UDP-GlcNAc:betaGal beta-1,3-N-acetylglucosaminyltransferase 3	x			x
B3GNT5	UDP-GlcNAc:betaGal beta-1,3-N-acetylglucosaminyltransferase 5	x
B3GNT6	UDP-GlcNAc:betaGal beta-1,3-N-acetylglucosaminyltransferase 6 (core 3 synthase)	x
B4GALNT2	beta-1,4-N-acetyl-galactosaminyl transferase 2	x
B4GALNT3	beta-1,4-N-acetyl-galactosaminyl transferase 3	x
BAHD1	bromo adjacent homology domain containing 1	x
BAI3	brain-specific angiogenesis inhibitor 3	x
BAMBI	BMP and activin membrane-bound inhibitor homolog (Xenopus laevis)	x
BARHL1	BarH-like homeobox 1	x
BARHL2	BarH-like homeobox 2	x
BARX1	BARX homeobox 1	x
BARX2	BARX homeobox 2	x		x	x
BCAN	brevican	x		x	x
BCL11B	B-cell CLL/lymphoma 11B (zinc finger protein)	x		x
BCL2L14	BCL2-like 14 (apoptosis facilitator)	x		x
BCORL2	BCL6 co-repressor-like 2	x
BEGAIN	brain-enriched guanylate kinase-associated homolog (rat)	x
BEST2	bestrophin 2	x
BEX2	brain expressed X-linked 2	x
BHMT	betaine-homocysteine methyltransferase	x		x
BIK	BCL2-interacting killer (apoptosis-inducing)	x
BMP8B	bone morphogenetic protein 8b (osteogenic protein 2)	x
BMX	BMX non-receptor tyrosine kinase	x
BPI	bactericidal/permeability-increasing protein	x
BPIL3	bactericidal/permeability-increasing protein-like 3	x
BRUNOL4	bruno-like 4, RNA binding protein (Drosophila)	x		x
BSND	Bartter syndrome, infantile, with sensorineural deafness (Barttin)	x
BTK	Bruton agammaglobulinemia tyrosine kinase	x
BTNL2	butyrophilin-like 2 (MHC class II associated)	x
BTNL9	butyrophilin-like 9	x		x
C10orf27	chromosome 10 open reading frame 27	x
C10orf49	chromosome 10 open reading frame 49	x
C10orf54	chromosome 10 open reading frame 54	x
C10orf58	chromosome 10 open reading frame 58	x
C10orf64	chromosome 10 open reading frame 64	x
C10orf71	chromosome 10 open reading frame 71	x
C10orf99	chromosome 10 open reading frame 99	x
C11orf21	chromosome 11 open reading frame 21	x
C11orf36	chromosome 11 open reading frame 36	x
C12orf27	chromosome 12 open reading frame 27	x
C13orf18	chromosome 13 open reading frame 18	x
C13orf26	chromosome 13 open reading frame 26	x
C14orf115	chromosome 14 open reading frame 115	x
C14orf121	chromosome 14 open reading frame 121	x		x
C14orf162	chromosome 14 open reading frame 162	x
C14orf166B	chromosome 14 open reading frame 166B	x
C14orf23	chromosome 14 open reading frame 23	x
C14orf25	chromosome 14 open reading frame 25	x
C14orf39	chromosome 14 open reading frame 39	x
C14orf70	chromosome 14 open reading frame 70	x
C14orf83	chromosome 14 open reading frame 83	x
C14orf91	chromosome 14 open reading frame 91	x
C15orf27	chromosome 15 open reading frame 27	x		x
C15orf43	chromosome 15 open reading frame 43	x
C15orf50	chromosome 15 open reading frame 50	x
C16orf67	chromosome 16 open reading frame 67	x
C16orf78	chromosome 16 open reading frame 78	x		x
C17orf28	chromosome 17 open reading frame 28	x
C17orf50	chromosome 17 open reading frame 50	x
C17orf88	chromosome 17 open reading frame 88	x
C18orf1	chromosome 18 open reading frame 1	x
C18orf23	chromosome 18 open reading frame 23	x
C19orf59	chromosome 19 open reading frame 59	x
C1orf111	chromosome 1 open reading frame 111	x
C1orf127	chromosome 1 open reading frame 127	x
C1orf175	chromosome 1 open reading frame 175	x
C1orf179	chromosome 1 open reading frame 179	x
C1orf186	chromosome 1 open reading frame 186	x
C1orf210	chromosome 1 open reading frame 210	x
C1orf32	chromosome 1 open reading frame 32	x
C1orf61	chromosome 1 open reading frame 61	x			x
C1orf65	chromosome 1 open reading frame 65	x
C1orf76	chromosome 1 open reading frame 76	x			x
C1orf87	chromosome 1 open reading frame 87	x		x
C1orf88	chromosome 1 open reading frame 88	x
C1QL2	complement component 1, q subcomponent-like 2	x
C1QL4	complement component 1, q subcomponent-like 4	x
C1QTNF4	C1q and tumor necrosis factor related protein 4	x		x
C20orf103	chromosome 20 open reading frame 103	x
C20orf112	chromosome 20 open reading frame 112	x
C20orf114	chromosome 20 open reading frame 114	x
C20orf151	chromosome 20 open reading frame 151	x
C20orf160	chromosome 20 open reading frame 160	x
C20orf166	chromosome 20 open reading frame 166	x
C20orf179	chromosome 20 open reading frame 179	x
C20orf181	chromosome 20 open reading frame 181	x
C20orf185	chromosome 20 open reading frame 185	x
C20orf197	chromosome 20 open reading frame 197	x
C20orf200	chromosome 20 open reading frame 200	x
C20orf26	chromosome 20 open reading frame 26	x		x
C20orf39	chromosome 20 open reading frame 39	x			x
C20orf46	chromosome 20 open reading frame 46	x
C20orf51	chromosome 20 open reading frame 51	x
C20orf54	chromosome 20 open reading frame 54	x
C20orf70	chromosome 20 open reading frame 70	x
C20orf71	chromosome 20 open reading frame 71	x
C20orf75	chromosome 20 open reading frame 75	x
C20orf82	chromosome 20 open reading frame 82	x
C20orf85	chromosome 20 open reading frame 85	x
C20orf86	chromosome 20 open reading frame 86	x
C21orf125	chromosome 21 open reading frame 125	x
C21orf129	chromosome 21 open reading frame 129	x
C21orf29	chromosome 21 open reading frame 29	x
C21orf31	chromosome 21 open reading frame 31	x
C21orf63	chromosome 21 open reading frame 63	x
C21orf67	chromosome 21 open reading frame 67	x		x
C21orf77	chromosome 21 open reading frame 77	x
C21orf89	chromosome 21 open reading frame 89	x
C22orf31	chromosome 22 open reading frame 31	x		x
C22orf33	chromosome 22 open reading frame 33	x
C2orf40	chromosome 2 open reading frame 40	x
C2orf55	chromosome 2 open reading frame 55	x
C2orf57	chromosome 2 open reading frame 57	x		x
C3orf22	chromosome 3 open reading frame 22	x		x
C3orf27	chromosome 3 open reading frame 27	x			x
C3orf41	chromosome 3 open reading frame 41	x
C3orf46	chromosome 3 open reading frame 46	x
C3orf51	chromosome 3 open reading frame 51	x
C3orf57	chromosome 3 open reading frame 57	x
C4A	complement component 4A (Rodgers blood group)	x
C4BPA	complement component 4 binding protein, alpha	x
C4BPB	complement component 4 binding protein, beta	x
C4orf31	chromosome 4 open reading frame 31	x
C5orf20	chromosome 5 open reading frame 20	x
C5orf40	chromosome 5 open reading frame 40	x
C6orf117	chromosome 6 open reading frame 117	x
C6orf126	chromosome 6 open reading frame 126	x
C6orf138	chromosome 6 open reading frame 138	x
C6orf141	chromosome 6 open reading frame 141	x
C6orf189	chromosome 6 open reading frame 189	x
C6orf85	chromosome 6 open reading frame 85	x		x
C7orf29	chromosome 7 open reading frame 29	x
C7orf52	chromosome 7 open reading frame 52	x
C8orf79	chromosome 8 open reading frame 79	x
C9orf144	chromosome 9 open reading frame 144	x
C9orf24	chromosome 9 open reading frame 24	x
C9orf4	chromosome 9 open reading frame 4	x		x
C9orf53	chromosome 9 open reading frame 53	x
CA14	carbonic anhydrase XIV	x
CA4	carbonic anhydrase IV	x		x
CA5A	carbonic anhydrase VA, mitochondrial	x
CA7	carbonic anhydrase VII	x			x
CA8	carbonic anhydrase VIII	x
CABP1	calcium binding protein 1	x
CABP2	calcium binding protein 2	x
CABP7	calcium binding protein 7	x
CACNA1A	calcium channel, voltage-dependent, P/Q type, alpha 1A subunit	x			x
CACNA1D	calcium channel, voltage-dependent, L type, alpha 1D subunit	x			x
CACNA1E	calcium channel, voltage-dependent, R type, alpha 1E subunit	x
CACNA2D2	calcium channel, voltage-dependent, alpha 2/delta subunit 2	x
CACNA2D4	calcium channel, voltage-dependent, alpha 2/delta subunit 4	x
CACNG1	calcium channel, voltage-dependent, gamma subunit 1	x
CACNG2	calcium channel, voltage-dependent, gamma subunit 2	x
CACNG4	calcium channel, voltage-dependent, gamma subunit 4	x
CACNG7	calcium channel, voltage-dependent, gamma subunit 7	x
CACNG8	calcium channel, voltage-dependent, gamma subunit 8	x		x
CADM3	cell adhesion molecule 3	x			x
CADPS	Ca2+-dependent secretion activator	x
CALCA	calcitonin/calcitonin-related polypeptide, alpha	x		x	x
CALCB	calcitonin-related polypeptide, beta	x
CALCR	calcitonin receptor	x
CALML3	calmodulin-like 3	x
CALML5	calmodulin-like 5	x			x
CALML6	calmodulin-like 6	x
CAMK2B	calcium/calmodulin-dependent protein kinase (CaM kinase) II beta	x			x
CAMK2N2	calcium/calmodulin-dependent protein kinase II inhibitor 2	x
CAMKV	CaM kinase-like vesicle-associated	x			x
CAMTA1	calmodulin binding transcription activator 1	x
CAPN14	calpain 14	x
CARD14	caspase recruitment domain family, member 14	x
CARTPT	CART prepropeptide	x
CASKIN1	CASK interacting protein 1	x
CASQ2	calsequestrin 2 (cardiac muscle)	x
CASR	calcium-sensing receptor (hypocalciuric hypercalcemia 1, severe neonatal hyperparathyroidism)	x	x	x	x
CBFA2T3	core-binding factor, runt domain, alpha subunit 2; translocated to, 3	x
CBLN1	cerebellin 1 precursor	x
CBX2	chromobox homolog 2 (Pc class homolog, Drosophila)	x
CCDC108	coiled-coil domain containing 108	x
CCDC113	coiled-coil domain containing 113	x
CCDC140	coiled-coil domain containing 140	x
CCDC27	coiled-coil domain containing 27	x
CCDC36	coiled-coil domain containing 36	x		x
CCDC37	coiled-coil domain containing 37	x
CCDC4	coiled-coil domain containing 4	x
CCDC48	coiled-coil domain containing 48	x		x
CCDC63	coiled-coil domain containing 63	x
CCDC85A	coiled-coil domain containing 85A	x		x
CCDC88C	coiled-coil domain containing 88C	x
CCK	cholecystokinin	x			x
CCKAR	cholecystokinin A receptor	x
CCKBR	cholecystokinin B receptor	x			x
CCL11	chemokine (C-C motif) ligand 11	x		x
CCL16	chemokine (C-C motif) ligand 16	x
CCL17	chemokine (C-C motif) ligand 17	x			x
CCL19	chemokine (C-C motif) ligand 19	x		x
CCL22	chemokine (C-C motif) ligand 22	x	x
CCL23	chemokine (C-C motif) ligand 23	x
CCL25	chemokine (C-C motif) ligand 25	x	x		x
CCL3	chemokine (C-C motif) ligand 3	x
CCL3L1	chemokine (C-C motif) ligand 3-like 1	x
CCL4	chemokine (C-C motif) ligand 4	x
CCNA1	cyclin A1	x		x
CCND2	cyclin D2	x
CCNO	cyclin O	x
CCR1	chemokine (C-C motif) receptor 1	x			x
CCR2	chemokine (C-C motif) receptor 2	x
CCR4	chemokine (C-C motif) receptor 4	x		x
CCR5	chemokine (C-C motif) receptor 5	x			x
CCR7	chemokine (C-C motif) receptor 7	x
CCR9	chemokine (C-C motif) receptor 9	x
CD177	CD177 molecule	x
CD180	CD180 molecule	x
CD1D	CD1d molecule	x
CD1E	CD1e molecule	x
CD207	CD207 molecule, langerin	x
CD209	CD209 molecule	x			x
CD22	CD22 molecule	x	x		x
CD244	CD244 molecule, natural killer cell receptor 2B4	x
CD247	CD247 molecule	x
CD34	CD34 molecule	x	x
CD38	CD38 molecule	x
CD3D	CD3d molecule, delta (CD3-TCR complex)	x		x	x
CD3E	CD3e molecule, epsilon (CD3-TCR complex)	x
CD3G	CD3g molecule, gamma (CD3-TCR complex)	x
CD4	CD4 molecule	x	x
CD40	CD40 molecule, TNF receptor superfamily member 5	x
CD48	CD48 molecule	x
CD53	CD53 molecule	x
CD70	CD70 molecule	x			x
CD79B	CD79b molecule, immunoglobulin-associated beta	x	x	x
CD80	CD80 molecule	x	x	x
CD86	CD86 molecule	x
CD8B	CD8b molecule	x	x
CD93	CD93 molecule	x			x
CDCP1	CUB domain containing protein 1	x
CDH1	cadherin 1, type 1, E-cadherin (epithelial)	x
CDH16	cadherin 16, KSP-cadherin	x
CDH22	cadherin-like 22	x		x
CDH23	cadherin-like 23	x		x
CDH3	cadherin 3, type 1, P-cadherin (placental)	x
CDH4	cadherin 4, type 1, R-cadherin (retinal)	x
CDH5	cadherin 5, type 2, VE-cadherin (vascular epithelium)	x
CDK5R2	cyclin-dependent kinase 5, regulatory subunit 2 (p39)	x
CDKN2A	cyclin-dependent kinase inhibitor 2A (melanoma, p16, inhibits CDK4)	x
CDO1	cysteine dioxygenase, type I	x
CDRT4	CMT1A duplicated region transcript 4	x
CDS1	CDP-diacylglycerol synthase (phosphatidate cytidylyltransferase) 1	x
CDX2	caudal type homeobox 2	x
CDX4	caudal type homeobox 4	x
CEACAM20	carcinoembryonic antigen-related cell adhesion molecule 20	x
CEACAM3	carcinoembryonic antigen-related cell adhesion molecule 3	x		x
CEACAM4	carcinoembryonic antigen-related cell adhesion molecule 4	x			x
CEACAM7	carcinoembryonic antigen-related cell adhesion molecule 7	x
CEACAM8	carcinoembryonic antigen-related cell adhesion molecule 8	x
CECR1	cat eye syndrome chromosome region, candidate 1	x
CECR6	cat eye syndrome chromosome region, candidate 6	x
CELP	carboxyl ester lipase pseudogene	x
CELSR1	cadherin, EGF LAG seven-pass G-type receptor 1 (flamingo homolog, Drosophila)	x		x	x
CENPI	centromere protein I	x		x
CENTB1	centaurin, beta 1	x
CENTG1	centaurin, gamma 1	x
CERCAM	cerebral endothelial cell adhesion molecule	x
CES4	carboxylesterase 4-like	x
CFC1	cripto, FRL-1, cryptic family 1	x		x
CGB	chorionic gonadotropin, beta polypeptide	x
CGB5	chorionic gonadotropin, beta polypeptide 5	x
CGREF1	cell growth regulator with EF-hand domain 1	x
CHAT	choline acetyltransferase	x
CHD5	chromodomain helicase DNA binding protein 5	x
CHL1	cell adhesion molecule with homology to L1CAM (close homolog of L1)	x
CHMP4C	chromatin modifying protein 4C	x
CHN2	chimerin (chimaerin) 2	x
CHP2	calcineurin B homologous protein 2	x
CHRD	chordin	x
CHRDL1	chordin-like 1	x
CHRDL2	chordin-like 2	x
CHRFAM7A	CHRNA7 (cholinergic receptor, nicotinic, alpha 7, exons 5-10) and FAM7A (family with sequence similarity 7A, exons A-E) fusion	x
CHRM1	cholinergic receptor, muscarinic 1	x
CHRM4	cholinergic receptor, muscarinic 4	x
CHRNA4	cholinergic receptor, nicotinic, alpha 4	x			x
CHRNA6	cholinergic receptor, nicotinic, alpha 6	x
CHRNB4	cholinergic receptor, nicotinic, beta 4	x
CHRND	cholinergic receptor, nicotinic, delta	x
CHST1	carbohydrate (keratan sulfate Gal-6) sulfotransferase 1	x
CHST13	carbohydrate (chondroitin 4) sulfotransferase 13	x
CHST4	carbohydrate (N-acetylglucosamine 6-O) sulfotransferase 4	x
CIDEA	cell death-inducing DFFA-like effector a	x			x
CIITA	class II, major histocompatibility complex, transactivator	x	x	x	x
CILP	cartilage intermediate layer protein, nucleotide pyrophosphohydrolase	x
CKM	creatine kinase, muscle	x
CKMT1B	creatine kinase, mitochondrial 1B	x		x
CLCNKB	chloride channel Kb	x	x		x
CLDN3	claudin 3	x
CLDN5	claudin 5 (transmembrane protein deleted in velocardiofacial syndrome)	x			x
CLDN7	claudin 7	x
CLDN9	claudin 9	x		x
CLEC10A	C-type lectin domain family 10, member A	x	x	x
CLEC3A	C-type lectin domain family 3, member A	x
CLEC4C	C-type lectin domain family 4, member C	x
CLEC4F	C-type lectin domain family 4, member F	x
CLEC4G	C-type lectin superfamily 4, member G	x
CLEC4M	C-type lectin domain family 4, member M	x			x
CLIC5	chloride intracellular channel 5	x
CLIC6	chloride intracellular channel 6	x
CLPS	colipase, pancreatic	x			x
CMKLR1	chemokine-like receptor 1	x			x
CMTM5	CKLF-like MARVEL transmembrane domain containing 5	x
CMTM8	CKLF-like MARVEL transmembrane domain containing 8	x
CNDP1	carnosine dipeptidase 1 (metallopeptidase M20 family)	x
CNFN	cornifelin	x
CNGB1	cyclic nucleotide gated channel beta 1	x			x
CNNM1	cyclin M1	x
CNPY1	canopy 1 homolog (zebrafish)	x
CNR1	cannabinoid receptor 1 (brain)	x
CNTFR	ciliary neurotrophic factor receptor	x			x
CNTN1	contactin 1	x
CNTN2	contactin 2 (axonal)	x	x
CNTNAP3	contactin associated protein-like 3	x
COBL	cordon-bleu homolog (mouse)	x
COCH	coagulation factor C homolog, cochlin (Limulus polyphemus)	x
COG2	component of oligomeric golgi complex 2	x
COL11A2	collagen, type XI, alpha 2	x
COL14A1	collagen, type XIV, alpha 1 (undulin)	x	x	x	x
COL17A1	collagen, type XVII, alpha 1	x
COL19A1	collagen, type XIX, alpha 1	x
COL20A1	collagen, type XX, alpha 1	x
COL23A1	collagen, type XXIII, alpha 1	x
COL25A1	collagen, type XXV, alpha 1	x
COL27A1	collagen, type XXVII, alpha 1	x		x
COL2A1	collagen, type II, alpha 1 (primary osteoarthritis, spondyloepiphyseal dysplasia, congenital)	x
COL4A3	collagen, type IV, alpha 3 (Goodpasture antigen)	x
COL4A4	collagen, type IV, alpha 4	x
COL9A2	collagen, type IX, alpha 2	x
COLEC12	collectin sub-family member 12	x			x
COMP	cartilage oligomeric matrix protein	x		x
CORO2A	coronin, actin binding protein, 2A	x
CPB2	carboxypeptidase B2 (plasma)	x
CPLX2	complexin 2	x
CPN1	carboxypeptidase N, polypeptide 1	x			x
CPNE5	copine V	x
CPNE6	copine VI (neuronal)	x
CPVL	carboxypeptidase, vitellogenic-like	x
CPZ	carboxypeptidase Z	x
CR1	complement component (3b/4b) receptor 1 (Knops blood group)	x	x	x
CRABP1	cellular retinoic acid binding protein 1	x
CRB2	crumbs homolog 2 (Drosophila)	x
CREB3L3	cAMP responsive element binding protein 3-like 3	x
CRHBP	corticotropin releasing hormone binding protein	x
CRHR1	corticotropin releasing hormone receptor 1	x	x
CRHR2	corticotropin releasing hormone receptor 2	x
CRIM2	cysteine rich BMP regulator 2 (chordin-like)	x
CRIP3	cysteine-rich protein 3	x
CRLF1	cytokine receptor-like factor 1	x
CRMP1	collapsin response mediator protein 1	x			x
CRTAC1	cartilage acidic protein 1	x
CRYBA2	crystallin, beta A2	x			x
CRYBB2	crystallin, beta B2	x
CRYBB3	crystallin, beta B3	x			x
CRYGB	crystallin, gamma B	x
CRYGC	crystallin, gamma C	x
CRYGD	crystallin, gamma D	x
CRYGN	crystallin, gamma N	x
CRYM	crystallin, mu	x			x
CSAG1	chondrosarcoma associated gene 1	x
CSF3R	colony stimulating factor 3 receptor (granulocyte)	x	x	x
CSH1	chorionic somatomammotropin hormone 1 (placental lactogen)	x
CSH2	chorionic somatomammotropin hormone 2	x
CSMD3	CUB and Sushi multiple domains 3	x
CSNK2A1	casein kinase 2, alpha 1 polypeptide	x
CSNK2A1P	casein kinase 2, alpha 1 polypeptide pseudogene	x
CST6	cystatin E/M	x			x
CST7	cystatin F (leukocystatin)	x
CST8	cystatin 8 (cystatin-related epididymal specific)	x			x
CST9	cystatin 9 (testatin)	x
CSTL1	cystatin-like 1	x
CTA-221G9.4	KIAA1671 protein	x
CTAGE3	CTAGE family, member 3	x
CTGLF1	centaurin, gamma-like family, member 1	x
CTLA4	cytotoxic T-lymphocyte-associated protein 4	x		x
CTNNA3	catenin (cadherin-associated protein), alpha 3	x
CTSE	cathepsin E	x		x
CTSH	cathepsin H	x	x	x
CUX2	cut-like homeobox 2	x
CX3CL1	chemokine (C-X3-C motif) ligand 1	x
CXCL1	chemokine (C-X-C motif) ligand 1 (melanoma growth stimulating activity, alpha)	x
CXCL14	chemokine (C-X-C motif) ligand 14	x		x
CXCL16	chemokine (C-X-C motif) ligand 16	x
CXCL17	chemokine (C-X-C motif) ligand 17	x
CXCR4	chemokine (C-X-C motif) receptor 4	x
CXorf36	chromosome X open reading frame 36	x
CXorf50	chromosome X open reading frame 50	x
CXorf9	chromosome X open reading frame 9	x
CYP11A1	cytochrome P450, family 11, subfamily A, polypeptide 1	x	x
CYP11B1	cytochrome P450, family 11, subfamily B, polypeptide 1	x
CYP11B2	cytochrome P450, family 11, subfamily B, polypeptide 2	x
CYP19A1	cytochrome P450, family 19, subfamily A, polypeptide 1	x
CYP1A1	cytochrome P450, family 1, subfamily A, polypeptide 1	x
CYP1A2	cytochrome P450, family 1, subfamily A, polypeptide 2	x		x
CYP21A2	cytochrome P450, family 21, subfamily A, polypeptide 2	x
CYP24A1	cytochrome P450, family 24, subfamily A, polypeptide 1	x
CYP26B1	cytochrome P450, family 26, subfamily B, polypeptide 1	x
CYP27B1	cytochrome P450, family 27, subfamily B, polypeptide 1	x
CYP27C1	cytochrome P450, family 27, subfamily C, polypeptide 1	x
CYP2A13	cytochrome P450, family 2, subfamily A, polypeptide 13	x
CYP2B6	cytochrome P450, family 2, subfamily B, polypeptide 6	x	x
CYP2B7P1	cytochrome P450, family 2, subfamily B, polypeptide 7 pseudogene 1	x
CYP2E1	cytochrome P450, family 2, subfamily E, polypeptide 1	x
CYP2F1	cytochrome P450, family 2, subfamily F, polypeptide 1	x
CYP2J2	cytochrome P450, family 2, subfamily J, polypeptide 2	x
CYP2S1	cytochrome P450, family 2, subfamily S, polypeptide 1	x
CYP3A4	cytochrome P450, family 3, subfamily A, polypeptide 4	x
CYP3A43	cytochrome P450, family 3, subfamily A, polypeptide 43	x
CYP3A7	cytochrome P450, family 3, subfamily A, polypeptide 7	x
CYP4F11	cytochrome P450, family 4, subfamily F, polypeptide 11	x
CYP4F22	cytochrome P450, family 4, subfamily F, polypeptide 22	x
CYP8B1	cytochrome P450, family 8, subfamily B, polypeptide 1	x
D4S234E	DNA segment on chromosome 4 (unique) 234 expressed sequence	x			x
DAGLA	diacylglycerol lipase, alpha	x
DAO	D-amino-acid oxidase	x
DARC	Duffy blood group, chemokine receptor	x
DBH	dopamine beta-hydroxylase (dopamine beta-monooxygenase)	x
DBX2	developing brain homeobox 2	x
DCDC2	doublecortin domain containing 2	x
DCLK1	doublecortin-like kinase 1	x
DCST1	DC-STAMP domain containing 1	x		x
DDC	dopa decarboxylase (aromatic L-amino acid decarboxylase)	x
DDX25	DEAD (Asp-Glu-Ala-Asp) box polypeptide 25	x
DEFA1	defensin, alpha 1	x	x
DEFB104A	defensin, beta 104A	x
DEFB124	defensin, beta 124	x
DEFB126	defensin, beta 126	x
DEFB4	defensin, beta 4	x		x
DEGS2	degenerative spermatocyte homolog 2, lipid desaturase (Drosophila)	x
DEPDC2	DEP domain containing 2	x
DGAT2	diacylglycerol O-acyltransferase homolog 2 (mouse)	x
DGKG	diacylglycerol kinase, gamma 90kDa	x
DHDH	dihydrodiol dehydrogenase (dimeric)	x
DHRS2	dehydrogenase/reductase (SDR family) member 2	x
DIO3	deiodinase, iodothyronine, type III	x			x
DIO3OS	deiodinase, iodothyronine, type III opposite strand	x		x
DIRAS2	DIRAS family, GTP-binding RAS-like 2	x
DKFZp434B1231	eEF1A2 binding protein	x
DKFZP434H168	DKFZP434H168 protein	x
DKFZp434J0226	hypothetical gene DKFZp434J0226	x
DKFZP434O047	DKFZP434O047 protein	x			x
DKFZp547D104	hypothetical protein DKFZp547D104	x
DKFZp547E087	hypothetical gene LOC283846	x
DKFZP564O0823	DKFZP564O0823 protein	x
DKFZp667F0711	hypothetical protein DKFZp667F0711	x
DKFZp761B107	hypothetical protein DKFZp761B107	x
DKFZp761P0212	hypothetical protein DKFZp761P0212	x
DKK2	dickkopf homolog 2 (Xenopus laevis)	x
DLEU7	deleted in lymphocytic leukemia, 7	x
DLGAP3	discs, large (Drosophila) homolog-associated protein 3	x
DLGAP4	discs, large (Drosophila) homolog-associated protein 4	x		x	x
DLK1	delta-like 1 homolog (Drosophila)	x		x
DLK2	delta-like 2 homolog (Drosophila)	x
DLL3	delta-like 3 (Drosophila)	x
DLX3	distal-less homeobox 3	x
DLX4	distal-less homeobox 4	x		x	x
DLX5	distal-less homeobox 5	x		x
DMBT1	deleted in malignant brain tumors 1	x
DMKN	dermokine	x		x
DMRT1	doublesex and mab-3 related transcription factor 1	x
DMRT2	doublesex and mab-3 related transcription factor 2	x
DMRT3	doublesex and mab-3 related transcription factor 3	x
DMRTA1	DMRT-like family A1	x
DMRTA2	DMRT-like family A2	x
DMRTC1	DMRT-like family C1	x
DNAH10	dynein, axonemal, heavy chain 10	x		x
DNAH11	dynein, axonemal, heavy chain 11	x
DNAH17	dynein, axonemal, heavy chain 17	x
DNAH5	dynein, axonemal, heavy chain 5	x
DNAH8	dynein, axonemal, heavy chain 8	x
DNAJA4	DnaJ (Hsp40) homolog, subfamily A, member 4	x		x
DNAJB8	DnaJ (Hsp40) homolog, subfamily B, member 8	x
DNAJC5G	DnaJ (Hsp40) homolog, subfamily C, member 5 gamma	x		x
DNAJC6	DnaJ (Hsp40) homolog, subfamily C, member 6	x
DNMT3L	DNA (cytosine-5-)-methyltransferase 3-like	x
DOC2B	double C2-like domains, beta	x
DOCK3	dedicator of cytokinesis 3	x
DOK5	docking protein 5	x			x
DOK7	docking protein 7	x
DP58	cytosolic phosphoprotein DP58	x
DPCR1	diffuse panbronchiolitis critical region 1	x
DPEP1	dipeptidase 1 (renal)	x
DPYS	dihydropyrimidinase	x
DRD1	dopamine receptor D1	x
DRD1IP	dopamine receptor D1 interacting protein	x
DRD2	dopamine receptor D2	x
DSCAML1	Down syndrome cell adhesion molecule like 1	x		x
DSCR6	Down syndrome critical region gene 6	x
DTX1	deltex homolog 1 (Drosophila)	x
DTX3	deltex 3 homolog (Drosophila)	x
DUOX1	dual oxidase 1	x		x
DUOX2	dual oxidase 2	x
DUOXA1	dual oxidase maturation factor 1	x
DUOXA2	dual oxidase maturation factor 2	x
DUSP26	dual specificity phosphatase 26 (putative)	x
DUSP27	dual specificity phosphatase 27 (putative)	x		x
DUSP9	dual specificity phosphatase 9	x
DYDC2	DPY30 domain containing 2	x
DYSF	dysferlin, limb girdle muscular dystrophy 2B (autosomal recessive)	x			x
EBF4	early B-cell factor 4	x
ECEL1	endothelin converting enzyme-like 1	x			x
ECEL1P2	endothelin converting enzyme-like 1, pseudogene 2	x
EDAR	ectodysplasin A receptor	x
EDARADD	EDAR-associated death domain	x
EEF1A2	eukaryotic translation elongation factor 1 alpha 2	x	x	x
EFCBP1	EF-hand calcium binding protein 1	x
EFNA1	ephrin-A1	x	x
EFNA2	ephrin-A2	x			x
EFNA3	ephrin-A3	x
EFNB3	ephrin-B3	x		x
EGFL6	EGF-like-domain, multiple 6	x
EGFL7	EGF-like-domain, multiple 7	x
EIF3FP2	eukaryotic translation initiation factor 3, subunit F pseudogene 2	x
ELA3B	elastase 3B, pancreatic	x
ELAVL3	ELAV (embryonic lethal, abnormal vision, Drosophila)-like 3 (Hu antigen C)	x
EMID2	EMI domain containing 2	x
EMILIN3	elastin microfibril interfacer 3	x
EMX1	empty spiracles homeobox 1	x			x
EMX2	empty spiracles homeobox 2	x
EN1	engrailed homeobox 1	x
EN2	engrailed homeobox 2	x			x
ENO1P	enolase 1, (alpha) pseudogene	x
ENPP6	ectonucleotide pyrophosphatase/phosphodiesterase 6	x
ENTHD1	ENTH domain containing 1	x
ENTPD3	ectonucleoside triphosphate diphosphohydrolase 3	x
EOMES	eomesodermin homolog (Xenopus laevis)	x
EPB49	erythrocyte membrane protein band 4.9 (dematin)	x			x
EPHA10	EPH receptor A10	x		x
EPHA6	EPH receptor A6	x
EPHA8	EPH receptor A8	x
EPHB1	EPH receptor B1	x
EPN3	epsin 3	x
EPO	erythropoietin	x
EPS8L1	EPS8-like 1	x			x
EPX	eosinophil peroxidase	x			x
ERAF	erythroid associated factor	x
ERBB3	v-erb-b2 erythroblastic leukemia viral oncogene homolog 3 (avian)	x		x
ERC2	ELKS/RAB6-interacting/CAST family member 2	x
ERG	v-ets erythroblastosis virus E26 oncogene homolog (avian)	x
ERN2	endoplasmic reticulum to nucleus signaling 2	x
ESPN	espin	x
ESPNP	espin pseudogene	x
ESR1	estrogen receptor 1	x
ESRRB	estrogen-related receptor beta	x
ESX1	ESX homeobox 1	x
EVX1	even-skipped homeobox 1	x
EYA2	eyes absent homolog 2 (Drosophila)	x
FA2H	fatty acid 2-hydroxylase	x
FABP1	fatty acid binding protein 1, liver	x
FABP7	fatty acid binding protein 7, brain	x
FADS6	fatty acid desaturase domain family, member 6	x
FAM105A	family with sequence similarity 105, member A	x
FAM107A	family with sequence similarity 107, member A	x			x
FAM123A	family with sequence similarity 123A	x
FAM123C	family with sequence similarity 123C	x
FAM124A	family with sequence similarity 124A	x
FAM134B	family with sequence similarity 134, member B	x
FAM137A	family with sequence similarity 137, member A	x		x
FAM148A	family with sequence similarity 148, member A	x
FAM148C	family with sequence similarity 148, member C	x
FAM149A	family with sequence similarity 149, member A	x
FAM19A3	family with sequence similarity 19 (chemokine (C-C motif)-like), member A3	x
FAM19A4	family with sequence similarity 19 (chemokine (C-C motif)-like), member A4	x
FAM26A	family with sequence similarity 26, member A	x
FAM26C	family with sequence similarity 26, member C	x
FAM27E3	family with sequence similarity 27, member E3	x
FAM3B	family with sequence similarity 3, member B	x
FAM43B	family with sequence similarity 43, member B	x
FAM57B	family with sequence similarity 57, member B	x
FAM5B	family with sequence similarity 5, member B	x
FAM62C	family with sequence similarity 62 (C2 domain containing), member C	x
FAM70A	family with sequence similarity 70, member A	x
FAM71A	family with sequence similarity 71, member A	x
FAM71B	family with sequence similarity 71, member B	x
FAM81A	family with sequence similarity 81, member A	x
FAM83A	family with sequence similarity 83, member A	x
FAM83F	family with sequence similarity 83, member F	x
FAM92A3	family with sequence similarity 92, member A3	x
FAM99A	family with sequence similarity 99, member A	x
FAT2	FAT tumor suppressor homolog 2 (Drosophila)	x
FBN3	fibrillin 3	x
FBP1	fructose-1,6-bisphosphatase 1	x
FBP2	fructose-1,6-bisphosphatase 2	x			x
FBXL16	F-box and leucine-rich repeat protein 16	x
FBXO27	F-box protein 27	x
FBXO39	F-box protein 39	x
FCAMR	Fc receptor, IgA, IgM, high affinity	x
FCER2	Fc fragment of IgE, low affinity II, receptor for (CD23)	x	x
FCGBP	Fc fragment of IgG binding protein	x
FCGR1A	Fc fragment of IgG, high affinity Ia, receptor (CD64)	x		x
FCGR1B	Fc fragment of IgG, high affinity Ib, receptor (CD64)	x
FCGR3A	Fc fragment of IgG, low affinity IIIa, receptor (CD16a)	x
FCGR3B	Fc fragment of IgG, low affinity IIIb, receptor (CD16b)	x	x
FCN1	ficolin (collagen/fibrinogen domain containing) 1	x	x
FCN2	ficolin (collagen/fibrinogen domain containing lectin) 2 (hucolin)	x		x
FERD3L	Fer3-like (Drosophila)	x
FETUB	fetuin B	x
FEV	FEV (ETS oncogene family)	x
FEZF2	FEZ family zinc finger 2	x
FFAR1	free fatty acid receptor 1	x
FFAR2	free fatty acid receptor 2	x		x
FFAR3	free fatty acid receptor 3	x
FGD3	FYVE, RhoGEF and PH domain containing 3	x
FGD5	FYVE, RhoGEF and PH domain containing 5	x		x
FGF11	fibroblast growth factor 11	x
FGF17	fibroblast growth factor 17	x
FGF19	fibroblast growth factor 19	x
FGF21	fibroblast growth factor 21	x
FGF23	fibroblast growth factor 23	x
FGF3	fibroblast growth factor 3 (murine mammary tumor virus integration site (v-int-2) oncogene homolog)	x
FGF4	fibroblast growth factor 4 (heparin secretory transforming protein 1, Kaposi sarcoma oncogene)	x
FGF6	fibroblast growth factor 6	x			x
FGF8	fibroblast growth factor 8 (androgen-induced)	x
FGFBP1	fibroblast growth factor binding protein 1	x			x
FGFBP2	fibroblast growth factor binding protein 2	x
FGG	fibrinogen gamma chain	x
FKBP9L	FK506 binding protein 9-like	x
FLJ11235	hypothetical protein FLJ11235	x
FLJ11996	hypothetical protein FLJ11996	x
FLJ12616	hypothetical LOC196707	x
FLJ13236	hypothetical protein FLJ13236	x
FLJ14712	hypothetical protein FLJ14712	x
FLJ21438	hypothetical protein FLJ21438	x
FLJ21511	hypothetical protein FLJ21511	x
FLJ22596	hypothetical protein FLJ22596	x
FLJ22662	hypothetical protein FLJ22662	x
FLJ23834	hypothetical protein FLJ23834	x
FLJ25037	hypothetical protein FLJ25037	x
FLJ26056	hypothetical protein LOC375127	x
FLJ30430	hypothetical protein FLJ30430	x
FLJ30934	hypothetical protein FLJ30934	x		x
FLJ31958	hypothetical protein FLJ31958	x
FLJ32063	hypothetical protein LOC150538	x
FLJ32682	hypothetical protein FLJ32682	x
FLJ32784	hypothetical protein FLJ32784	x
FLJ33590	hypothetical protein FLJ33590	x
FLJ33790	hypothetical protein FLJ33790	x
FLJ35424	hypothetical protein FLJ35424	x
FLJ35816	FLJ35816 protein	x
FLJ36032	hypothetical protein FLJ36032	x
FLJ36131	hypothetical protein FLJ36131	x
FLJ37078	hypothetical protein FLJ37078	x		x
FLJ37464	hypothetical protein FLJ37464	x
FLJ37644	hypothetical gene supported by AK094963	x
FLJ38379	hypothetical protein FLJ38379	x
FLJ38723	hypothetical FLJ38723	x
FLJ39743	hypothetical protein FLJ39743	x
FLJ40113	golgi autoantigen, golgin subfamily a-like pseudogene	x
FLJ40194	hypothetical FLJ40194	x
FLJ41327	FLJ41327 protein	x
FLJ41423	FLJ41423 protein	x
FLJ41993	FLJ41993 protein	x
FLJ42102	FLJ42102 protein	x
FLJ42342	hypothetical gene supported by AK124333	x
FLJ42842	hypothetical FLJ42842	x
FLJ43826	FLJ43826 protein	x
FLJ43860	FLJ43860 protein	x
FLJ43944	FLJ43944 protein	x
FLJ44006	hypothetical FLJ44006	x
FLJ44790	hypothetical FLJ44790	x
FLJ44815	FLJ44815 protein	x
FLJ44861	FLJ44861 protein	x
FLJ44881	FLJ44881	x
FLJ45079	FLJ45079 protein	x
FLJ45224	FLJ45224 protein	x
FLJ45803	FLJ45803 protein	x
FLJ45910	FLJ45910 protein	x
FLJ45983	FLJ45983 protein	x
FLJ46347	hypothetical LOC389064	x
FLJ46481	FLJ46481 protein	x
FLJ46836	FLJ46836 protein	x
FLJ90680	FLJ90680 protein	x
FLT3	fms-related tyrosine kinase 3	x
FLT4	fms-related tyrosine kinase 4	x		x
FMOD	fibromodulin	x			x
FNDC1	fibronectin type III domain containing 1	x
FNDC5	fibronectin type III domain containing 5	x
FOLR1	folate receptor 1 (adult)	x
FOLR2	folate receptor 2 (fetal)	x	x		x
FOLR3	folate receptor 3 (gamma)	x
FOXA1	forkhead box A1	x
FOXA2	forkhead box A2	x		x
FOXB1	forkhead box B1	x
FOXD3	forkhead box D3	x
FOXD4	forkhead box D4	x
FOXD4L1	forkhead box D4-like 1	x
FOXD4L2	FOXD4-like 2	x
FOXD4L3	forkhead box D4-like 3	x
FOXD4L4	forkhead box D4-like 4	x
FOXE1	forkhead box E1 (thyroid transcription factor 2)	x
FOXE3	forkhead box E3	x
FOXG1	forkhead box G1	x
FOXJ1	forkhead box J1	x
FOXL2	forkhead box L2	x
FOXN1	forkhead box N1	x			x
FOXN4	forkhead box N4	x
FOXQ1	forkhead box Q1	x
FRG2	FSHD region gene 2	x
FRMD3	FERM domain containing 3	x
FRMD4A	FERM domain containing 4A	x
FRMD4B	FERM domain containing 4B	x
FRMPD1	FERM and PDZ domain containing 1	x		x
FRMPD2	FERM and PDZ domain containing 2	x
FSCN2	fascin homolog 2, actin-bundling protein, retinal (Strongylocentrotus purpuratus)	x
FSTL4	follistatin-like 4	x			x
FUT1	fucosyltransferase 1 (galactoside 2-alpha-L-fucosyltransferase, H blood group)	x
FXYD6	FXYD domain containing ion transport regulator 6	x
FXYD7	FXYD domain containing ion transport regulator 7	x
FZD3	frizzled homolog 3 (Drosophila)	x
G0S2	G0/G1switch 2	x
G6PC	glucose-6-phosphatase, catalytic subunit	x
GABBR2	gamma-aminobutyric acid (GABA) B receptor, 2	x		x
GABRA2	gamma-aminobutyric acid (GABA) A receptor, alpha 2	x
GABRA4	gamma-aminobutyric acid (GABA) A receptor, alpha 4	x
GABRD	gamma-aminobutyric acid (GABA) A receptor, delta	x		x	x
GABRR1	gamma-aminobutyric acid (GABA) receptor, rho 1	x
GAD1	glutamate decarboxylase 1 (brain, 67kDa)	x			x
GADD45G	growth arrest and DNA-damage-inducible, gamma	x
GAL	galanin prepropeptide	x
GAL3ST1	galactose-3-O-sulfotransferase 1	x
GAL3ST3	galactose-3-O-sulfotransferase 3	x
GALNAC4S-6ST	B cell RAG associated protein	x
GALNT9	UDP-N-acetyl-alpha-D-galactosamine:polypeptide N-acetylgalactosaminyltransferase 9 (GalNAc-T9)	x
GALNTL1	UDP-N-acetyl-alpha-D-galactosamine:polypeptide N-acetylgalactosaminyltransferase-like 1	x
GALP	galanin-like peptide	x		x
GALR1	galanin receptor 1	x
GALR2	galanin receptor 2	x
GALR3	galanin receptor 3	x
GARNL4	GTPase activating Rap/RanGAP domain-like 4	x
GAS2	growth arrest-specific 2	x
GAS2L2	growth arrest-specific 2 like 2	x
GAST	gastrin	x			x
GATA2	GATA binding protein 2	x		x	x
GATA3	GATA binding protein 3	x
GATA4	GATA binding protein 4	x		x
GATA6	GATA binding protein 6	x
GBX2	gastrulation brain homeobox 2	x			x
GCA	grancalcin, EF-hand calcium binding protein	x
GCK	glucokinase (hexokinase 4, maturity onset diabetes of the young 2)	x			x
GCKR	glucokinase (hexokinase 4) regulator	x			x
GCM1	glial cells missing homolog 1 (Drosophila)	x
GCM2	glial cells missing homolog 2 (Drosophila)	x
Gcom1	GRINL1A combined protein	x
GDA	guanine deaminase	x
GDAP1L1	ganglioside-induced differentiation-associated protein 1-like 1	x
GDF10	growth differentiation factor 10	x
GDF2	growth differentiation factor 2	x
GDF7	growth differentiation factor 7	x
GFI1	growth factor independent 1 transcription repressor	x
GFRA1	GDNF family receptor alpha 1	x
GFRA2	GDNF family receptor alpha 2	x	x		x
GFRA3	GDNF family receptor alpha 3	x
GFRA4	GDNF family receptor alpha 4	x			x
GGT6	gamma-glutamyltransferase 6 homolog (rat)	x
GH1	growth hormone 1	x
GH2	growth hormone 2	x	x
GHRH	growth hormone releasing hormone	x
GHRHR	growth hormone releasing hormone receptor	x		x
GHSR	growth hormone secretagogue receptor	x
GIF	gastric intrinsic factor (vitamin B synthesis)	x
GIMAP8	GTPase, IMAP family member 8	x
GIPC2	GIPC PDZ domain containing family, member 2	x
GJB2	gap junction protein, beta 2, 26kDa	x
GJB3	gap junction protein, beta 3, 31kDa	x
GJB4	gap junction protein, beta 4, 30.3kDa	x
GJB6	gap junction protein, beta 6, 30kDa	x
GJD2	gap junction protein, delta 2, 36kDa	x
GJD4	gap junction protein, delta 4, 40.1kDa	x
GLB1L3	galactosidase, beta 1 like 3	x		x
GLP1R	glucagon-like peptide 1 receptor	x		x	x
GLS2	glutaminase 2 (liver, mitochondrial)	x
GNA14	guanine nucleotide binding protein (G protein), alpha 14	x
GNAO1	guanine nucleotide binding protein (G protein), alpha activating activity polypeptide O	x		x	x
GNAZ	guanine nucleotide binding protein (G protein), alpha z polypeptide	x	x		x
GNG13	guanine nucleotide binding protein (G protein), gamma 13	x			x
GNG4	guanine nucleotide binding protein (G protein), gamma 4	x		x	x
GNG7	guanine nucleotide binding protein (G protein), gamma 7	x
GOLGA2LY1	golgi autoantigen, golgin subfamily a, 2-like, Y-linked 1	x
GOT1L1	glutamic-oxaloacetic transaminase 1-like 1	x
GP9	glycoprotein IX (platelet)	x			x
GPHB5	glycoprotein hormone beta 5	x
GPR101	G protein-coupled receptor 101	x
GPR103	G protein-coupled receptor 103	x
GPR113	G protein-coupled receptor 113	x
GPR114	G protein-coupled receptor 114	x		x
GPR116	G protein-coupled receptor 116	x			x
GPR12	G protein-coupled receptor 12	x			x
GPR120	G protein-coupled receptor 120	x
GPR123	G protein-coupled receptor 123	x
GPR128	G protein-coupled receptor 128	x
GPR144	G protein-coupled receptor 144	x
GPR149	G protein-coupled receptor 149	x
GPR153	G protein-coupled receptor 153	x			x
GPR179	G protein-coupled receptor 179	x
GPR25	G protein-coupled receptor 25	x		x
GPR32	G protein-coupled receptor 32	x
GPR35	G protein-coupled receptor 35	x			x
GPR42	G protein-coupled receptor 42	x
GPR45	G protein-coupled receptor 45	x
GPR50	G protein-coupled receptor 50	x
GPR55	G protein-coupled receptor 55	x
GPR6	G protein-coupled receptor 6	x
GPR61	G protein-coupled receptor 61	x
GPR63	G protein-coupled receptor 63	x
GPR68	G protein-coupled receptor 68	x
GPR81	G protein-coupled receptor 81	x
GPR83	G protein-coupled receptor 83	x
GPR92	G protein-coupled receptor 92	x
GPR97	G protein-coupled receptor 97	x
GPR98	G protein-coupled receptor 98	x
GPRIN2	G protein regulated inducer of neurite outgrowth 2	x
GPX5	glutathione peroxidase 5 (epididymal androgen-related protein)	x
GPX7	glutathione peroxidase 7	x
GRAP2	GRB2-related adaptor protein 2	x
GRB7	growth factor receptor-bound protein 7	x
GRHL2	grainyhead-like 2 (Drosophila)	x
GRHL3	grainyhead-like 3 (Drosophila)	x
GRIA1	glutamate receptor, ionotropic, AMPA 1	x			x
GRIA2	glutamate receptor, ionotropic, AMPA 2	x
GRIA3	glutamate receptor, ionotrophic, AMPA 3	x
GRID2	glutamate receptor, ionotropic, delta 2	x			x
GRIK5	glutamate receptor, ionotropic, kainate 5	x			x
GRIN1	glutamate receptor, ionotropic, N-methyl D-aspartate 1	x			x
GRIN2B	glutamate receptor, ionotropic, N-methyl D-aspartate 2B	x
GRIN2C	glutamate receptor, ionotropic, N-methyl D-aspartate 2C	x			x
GRIN2D	glutamate receptor, ionotropic, N-methyl D-aspartate 2D	x
GRIN3A	glutamate receptor, ionotropic, N-methyl-D-aspartate 3A	x		x
GRIP2	glutamate receptor interacting protein 2	x			x
GRM1	glutamate receptor, metabotropic 1	x
GRM2	glutamate receptor, metabotropic 2	x		x
GRM4	glutamate receptor, metabotropic 4	x			x
GRP	gastrin-releasing peptide	x
GRRP1	glycine/arginine rich protein 1	x
GSC	goosecoid homeobox	x
GSC2	goosecoid homeobox 2	x
GSG1L	GSG1-like	x
GSTA1	glutathione S-transferase A1	x			x
GSTA2	glutathione S-transferase A2	x
GSX1	GS homeobox 1	x
GSX2	GS homeobox 2	x
GUCA1A	guanylate cyclase activator 1A (retina)	x
GUCA2B	guanylate cyclase activator 2B (uroguanylin)	x		x
GUCY1A2	guanylate cyclase 1, soluble, alpha 2	x	x
GUCY1B2	guanylate cyclase 1, soluble, beta 2	x
GUCY2D	guanylate cyclase 2D, membrane (retina-specific)	x
GYLTL1B	glycosyltransferase-like 1B	x
H2AFY2	H2A histone family, member Y2	x			x
HAAO	3-hydroxyanthranilate 3,4-dioxygenase	x			x
HAMP	hepcidin antimicrobial peptide	x		x
HAND1	heart and neural crest derivatives expressed 1	x		x	x
HAO2	hydroxyacid oxidase 2 (long chain)	x
HAP1	huntingtin-associated protein 1 (neuroan 1)	x
HAPLN2	hyaluronan and proteoglycan link protein 2	x			x
HAS1	hyaluronan synthase 1	x
HBA2	hemoglobin, alpha 2	x
HBM	hemoglobin, mu	x
HBZ	hemoglobin, zeta	x
HCG4	HLA complex group 4	x
HCG9	HLA complex group 9	x			x
HCK	hemopoietic cell kinase	x
HCP5	HLA complex P5	x
HCRTR2	hypocretin (orexin) receptor 2	x			x
HDC	histidine decarboxylase	x
HECW1	HECT, C2 and WW domain containing E3 ubiquitin protein ligase 1	x			x
HES2	hairy and enhancer of split 2 (Drosophila)	x
HEY2	hairy/enhancer-of-split related with YRPW motif 2	x
HLA-A	major histocompatibility complex, class I, A	x
HLA-DOA	major histocompatibility complex, class II, DO alpha	x	x	x	x
HLA-DQA1	major histocompatibility complex, class II, DQ alpha 1	x	x	x
HLA-DQA2	major histocompatibility complex, class II, DQ alpha 2	x
HLA-DQB1	major histocompatibility complex, class II, DQ beta 1	x	x	x
HLA-DQB2	major histocompatibility complex, class II, DQ beta 2	x
HLA-F	major histocompatibility complex, class I, F	x
HLA-G	HLA-G histocompatibility antigen, class I, G	x
HLF	hepatic leukemia factor	x
HMCN2	hemicentin 2	x
HMHA1	histocompatibility (minor) HA-1	x
HMX1	H6 family homeobox 1	x
HNF4A	hepatocyte nuclear factor 4, alpha	x		x	x
HOXA10	homeobox A10	x		x
HOXA13	homeobox A13	x
HOXA9	homeobox A9	x
HOXB13	homeobox B13	x
HOXB8	homeobox B8	x			x
HOXB9	homeobox B9	x
HOXC10	homeobox C10	x		x
HOXC11	homeobox C11	x
HOXC12	homeobox C12	x
HOXC13	homeobox C13	x		x
HOXC4	homeobox C4	x
HOXC5	homeobox C5	x
HOXC6	homeobox C6	x	x
HOXC8	homeobox C8	x		x	x
HOXC9	homeobox C9	x
HOXD1	homeobox D1	x
HOXD10	homeobox D10	x		x
HOXD11	homeobox D11	x
HOXD12	homeobox D12	x
HOXD13	homeobox D13	x
HOXD3	homeobox D3	x
HOXD4	homeobox D4	x
HOXD8	homeobox D8	x
HOXD9	homeobox D9	x
HPCA	hippocalcin	x
HPCAL4	hippocalcin like 4	x		x
HPSE2	heparanase 2	x
HRASLS2	HRAS-like suppressor 2	x
HRASLS5	HRAS-like suppressor family, member 5	x		x
HRC	histidine rich calcium binding protein	x			x
HRG	histidine-rich glycoprotein	x
HRH3	histamine receptor H3	x			x
HRK	harakiri, BCL2 interacting protein (contains only BH3 domain)	x
HRNBP3	hypothetical protein LOC146713	x
HS3ST4	heparan sulfate (glucosamine) 3-O-sulfotransferase 4	x
HSPA12B	heat shock 70kD protein 12B	x
HSPC105	NAD(P) dependent steroid dehydrogenase-like	x
HSU79275	hypothetical protein HSU79275	x
HTR2C	5-hydroxytryptamine (serotonin) receptor 2C	x
HTR6	5-hydroxytryptamine (serotonin) receptor 6	x
HVCN1	hydrogen voltage-gated channel 1	x
HYDIN	hydrocephalus inducing homolog (mouse)	x		x
IFI30	interferon, gamma-inducible protein 30	x
IFNA1	interferon, alpha 1	x
IFNA10	interferon, alpha 10	x			x
IFNA13	interferon, alpha 13	x		x	x
IFNA14	interferon, alpha 14	x		x
IFNA17	interferon, alpha 17	x
IFNA2	interferon, alpha 2	x
IFNA21	interferon, alpha 21	x
IFNA5	interferon, alpha 5	x
IFNA7	interferon, alpha 7	x			x
IFNA8	interferon, alpha 8	x
IGF2	insulin-like growth factor 2 (somatomedin A)	x			x
IGFBP1	insulin-like growth factor binding protein 1	x
IGFBP2	insulin-like growth factor binding protein 2, 36kDa	x			x
IGFL1	IGF-like family member 1	x
IGFL2	IGF-like family member 2	x
IGFL3	IGF-like family member 3	x
IGL@	immunoglobulin lambda locus	x	x	x	x
IGLC1	immunoglobulin lambda constant 1 (Mcg marker)	x
IGLC2	immunoglobulin lambda constant 2 (Kern-Oz- marker)	x
IGLJ3	immunoglobulin lambda joining 3	x		x	x
IGLV6-57	immunoglobulin lambda variable 6-57	x
IGLV@	immunoglobulin lambda variable group	x
IGSF21	immunoglobin superfamily, member 21	x
IGSF3	immunoglobulin superfamily, member 3	x		x	x
IGSF9	immunoglobulin superfamily, member 9	x
IGSF9B	immunoglobulin superfamily, member 9B	x			x
IHH	Indian hedgehog homolog (Drosophila)	x		x	x
IKZF1	IKAROS family zinc finger 1 (Ikaros)	x
IKZF3	IKAROS family zinc finger 3 (Aiolos)	x
IL12RB2	interleukin 12 receptor, beta 2	x
IL17RB	interleukin 17 receptor B	x		x
IL1F10	interleukin 1 family, member 10 (theta)	x
IL1F5	interleukin 1 family, member 5 (delta)	x
IL1F6	interleukin 1 family, member 6 (epsilon)	x
IL1F7	interleukin 1 family, member 7 (zeta)	x
IL1F8	interleukin 1 family, member 8 (eta)	x
IL1F9	interleukin 1 family, member 9	x
IL1R2	interleukin 1 receptor, type II	x	x
IL1RAPL2	interleukin 1 receptor accessory protein-like 2	x
IL1RN	interleukin 1 receptor antagonist	x			x
IL20RA	interleukin 20 receptor, alpha	x
IL22RA1	interleukin 22 receptor, alpha 1	x
IL25	interleukin 25	x			x
IL27RA	interleukin 27 receptor, alpha	x		x	x
IL28A	interleukin 28A (interferon, lambda 2)	x		x
IL28B	interleukin 28B (interferon, lambda 3)	x
IL28RA	interleukin 28 receptor, alpha (interferon, lambda receptor)	x
IL29	interleukin 29 (interferon, lambda 1)	x
IL2RB	interleukin 2 receptor, beta	x	x	x
IL2RG	interleukin 2 receptor, gamma (severe combined immunodeficiency)	x
IL3	interleukin 3 (colony-stimulating factor, multiple)	x
IL5RA	interleukin 5 receptor, alpha	x
IL8RA	interleukin 8 receptor, alpha	x
IL8RB	interleukin 8 receptor, beta	x
IMAA	SLC7A5 pseudogene	x
INA	internexin neuronal intermediate filament protein, alpha	x	x
INPP5D	inositol polyphosphate-5-phosphatase, 145kDa	x	x
INSL6	insulin-like 6	x
INSM1	insulinoma-associated 1	x
INSRR	insulin receptor-related receptor	x
IQCF2	IQ motif containing F2	x
IQSEC2	IQ motif and Sec7 domain 2	x		x
IRF5	interferon regulatory factor 5	x		x	x
IRF6	interferon regulatory factor 6	x
IRF8	interferon regulatory factor 8	x	x		x
IRS4	insulin receptor substrate 4	x		x
IRX3	iroquois homeobox 3	x
IRX4	iroquois homeobox 4	x			x
IRX5	iroquois homeobox 5	x
ISL1	ISL LIM homeobox 1	x
ISLR	immunoglobulin superfamily containing leucine-rich repeat	x
ISLR2	immunoglobulin superfamily containing leucine-rich repeat 2	x
ITGA8	integrin, alpha 8	x
ITGB1BP3	integrin beta 1 binding protein 3	x
ITGB2	integrin, beta 2 (complement component 3 receptor 3 and 4 subunit)	x	x	x
ITGB4	integrin, beta 4	x
ITIH1	inter-alpha (globulin) inhibitor H1	x
ITIH5L	inter-alpha (globulin) inhibitor H5-like	x
JAG2	jagged 2	x
JAK3	Janus kinase 3 (a protein tyrosine kinase, leukocyte)	x	x
JAKMIP1	janus kinase and microtubule interacting protein 1	x
JPH1	junctophilin 1	x
JPH3	junctophilin 3	x		x
JPH4	junctophilin 4	x		x
KAL1	Kallmann syndrome 1 sequence	x
KALRN	kalirin, RhoGEF kinase	x		x
KBTBD11	kelch repeat and BTB (POZ) domain containing 11	x
KCNA3	potassium voltage-gated channel, shaker-related subfamily, member 3	x
KCNC3	potassium voltage-gated channel, Shaw-related subfamily, member 3	x
KCND3	potassium voltage-gated channel, Shal-related subfamily, member 3	x			x
KCNE3	potassium voltage-gated channel, Isk-related family, member 3	x
KCNH2	potassium voltage-gated channel, subfamily H (eag-related), member 2	x
KCNH4	potassium voltage-gated channel, subfamily H (eag-related), member 4	x
KCNIP1	Kv channel interacting protein 1	x			x
KCNIP3	Kv channel interacting protein 3, calsenilin	x
KCNIP4	Kv channel interacting protein 4	x
KCNJ10	potassium inwardly-rectifying channel, subfamily J, member 10	x
KCNJ9	potassium inwardly-rectifying channel, subfamily J, member 9	x
KCNK10	potassium channel, subfamily K, member 10	x			x
KCNK13	potassium channel, subfamily K, member 13	x
KCNK17	potassium channel, subfamily K, member 17	x
KCNK3	potassium channel, subfamily K, member 3	x
KCNK4	potassium channel, subfamily K, member 4	x
KCNQ1	potassium voltage-gated channel, KQT-like subfamily, member 1	x
KCNQ1DN	KCNQ1 downstream neighbor	x
KCNQ1OT1	KCNQ1 overlapping transcript 1	x
KCNQ3	potassium voltage-gated channel, KQT-like subfamily, member 3	x
KCNS2	potassium voltage-gated channel, delayed-rectifier, subfamily S, member 2	x
KCNS3	potassium voltage-gated channel, delayed-rectifier, subfamily S, member 3	x
KCNT1	potassium channel, subfamily T, member 1	x		x
KIAA0087	KIAA0087	x
KIAA0574	KIAA0574 protein	x
KIAA0644	KIAA0644 gene product	x
KIAA0984	KIAA0984 protein	x		x
KIAA1183	KIAA1183 protein	x
KIAA1257	KIAA1257	x
KIAA1274	KIAA1274	x
KIAA1276	KIAA1276 protein	x
KIAA1654	KIAA1654 protein	x			x
KIAA1666	RIMS binding protein 3.1	x
KIAA1727	KIAA1727 protein	x
KIAA1772	KIAA1772	x			x
KIAA1822	KIAA1822	x
KIAA1853	KIAA1853	x
KIAA1908	KIAA1908 protein	x
KIAA1909	KIAA1909 protein	x
KIAA1984	KIAA1984	x
KIF12	kinesin family member 12	x
KIF1A	kinesin family member 1A	x			x
KIF21B	kinesin family member 21B	x
KIF5A	kinesin family member 5A	x
KIRREL2	kin of IRRE like 2 (Drosophila)	x
KISS1R	KISS1 receptor	x
KL	klotho	x
KLC3	kinesin light chain 3	x
KLF1	Kruppel-like factor 1 (erythroid)	x
KLF15	Kruppel-like factor 15	x
KLF8	Kruppel-like factor 8	x
KLHDC4	kelch domain containing 4	x
KLHDC8A	kelch domain containing 8A	x
KLHL14	kelch-like 14 (Drosophila)	x		x
KLHL26	kelch-like 26 (Drosophila)	x
KLHL6	kelch-like 6 (Drosophila)	x
KLK1	kallikrein 1	x	x
KLK15	kallikrein-related peptidase 15	x		x
KLK2	kallikrein-related peptidase 2	x			x
KLK4	kallikrein-related peptidase 4	x
KLK9	kallikrein-related peptidase 9	x
KLRG2	killer cell lectin-like receptor subfamily G, member 2	x
KNCN	kinocilin	x
KNG1	kininogen 1	x
KRT1	keratin 1 (epidermolytic hyperkeratosis)	x
KRT13	keratin 13	x	x
KRT14	keratin 14 (epidermolysis bullosa simplex, Dowling-Meara, Koebner)	x
KRT16	keratin 16 (focal non-epidermolytic palmoplantar keratoderma)	x	x
KRT17	keratin 17	x
KRT18	keratin 18	x	x
KRT2	keratin 2 (epidermal ichthyosis bullosa of Siemens)	x
KRT20	keratin 20	x
KRT25	keratin 25	x
KRT26	keratin 26	x
KRT27	keratin 27	x
KRT28	keratin 28	x
KRT3	keratin 3	x
KRT31	keratin 31	x
KRT32	keratin 32	x
KRT33B	keratin 33B	x
KRT35	keratin 35	x		x	x
KRT37	keratin 37	x
KRT4	keratin 4	x			x
KRT42P	keratin 42 pseudogene	x
KRT5	keratin 5 (epidermolysis bullosa simplex, Dowling-Meara/Kobner/Weber-Cockayne types)	x
KRT6A	keratin 6A	x			x
KRT6C	keratin 6C	x	x
KRT71	keratin 71	x
KRT72	keratin 72	x
KRT73	keratin 73	x
KRT74	keratin 74	x
KRT75	keratin 75	x
KRT76	keratin 76	x
KRT77	keratin 77	x
KRT78	keratin 78	x
KRT82	keratin 82	x
KRT83	keratin 83	x
KRT84	keratin 84	x
KRT85	keratin 85	x
KRT86	keratin 86	x			x
KRT9	keratin 9 (epidermolytic palmoplantar keratoderma)	x
KRTAP10-1	keratin associated protein 10-1	x
KRTAP10-10	keratin associated protein 10-10	x
KRTAP10-11	keratin associated protein 10-11	x
KRTAP10-12	keratin associated protein 10-12	x
KRTAP10-2	keratin associated protein 10-2	x
KRTAP10-4	keratin associated protein 10-4	x
KRTAP10-5	keratin associated protein 10-5	x
KRTAP10-6	keratin associated protein 10-6	x
KRTAP10-7	keratin associated protein 10-7	x
KRTAP12-1	keratin associated protein 12-1	x
KRTAP12-4	keratin associated protein 12-4	x
KRTAP17-1	keratin associated protein 17-1	x
KRTAP5-1	keratin associated protein 5-1	x
KRTAP5-11	keratin associated protein 5-11	x
KRTAP5-2	keratin associated protein 5-2	x
KRTAP5-5	keratin associated protein 5-5	x
KRTAP5-7	keratin associated protein 5-7	x
KRTAP5-8	keratin associated protein 5-8	x
KRTAP9-3	keratin associated protein 9-3	x
KRTAP9-4	keratin associated protein 9-4	x
KRTAP9-9	keratin associated protein 9-9	x
KRTDAP	keratinocyte differentiation-associated protein	x
L1CAM	L1 cell adhesion molecule	x			x
L1TD1	LINE-1 type transposase domain containing 1	x		x
L3MBTL	l(3)mbt-like (Drosophila)	x			x
L3MBTL4	l(3)mbt-like 4 (Drosophila)	x		x
LAD1	ladinin 1	x
LAMC3	laminin, gamma 3	x			x
LANCL3	LanC lantibiotic synthetase component C-like 3 (bacterial)	x
LAPTM5	lysosomal associated multispanning membrane protein 5	x	x
LASS3	LAG1 homolog, ceramide synthase 3	x
LBP	lipopolysaccharide binding protein	x
LBX1	ladybird homeobox 1	x
LCN1	lipocalin 1 (tear prealbumin)	x			x
LCN10	lipocalin 10	x		x
LCN2	lipocalin 2 (oncogene 24p3)	x	x
LCN6	lipocalin 6	x		x
LCP1	lymphocyte cytosolic protein 1 (L-plastin)	x	x	x
LECT1	leukocyte cell derived chemotaxin 1	x
LEP	leptin (obesity homolog, mouse)	x
LGALS12	lectin, galactoside-binding, soluble, 12 (galectin 12)	x
LGI1	leucine-rich, glioma inactivated 1	x
LGI2	leucine-rich repeat LGI family, member 2	x
LGI3	leucine-rich repeat LGI family, member 3	x
LGICZ1	ligand-gated ion channel, zinc activated 1	x		x
LGR5	leucine-rich repeat-containing G protein-coupled receptor 5	x
LGR6	leucine-rich repeat-containing G protein-coupled receptor 6	x
LHCGR	luteinizing hormone/choriogonadotropin receptor	x
LHFPL3	lipoma HMGIC fusion partner-like 3	x
LHFPL4	lipoma HMGIC fusion partner-like 4	x
LHPP	phospholysine phosphohistidine inorganic pyrophosphate phosphatase	x
LHX1	LIM homeobox 1	x
LHX2	LIM homeobox 2	x
LHX3	LIM homeobox 3	x
LHX5	LIM homeobox 5	x
LHX6	LIM homeobox 6	x
LHX8	LIM homeobox 8	x
LHX9	LIM homeobox 9	x
LILRB2	leukocyte immunoglobulin-like receptor, subfamily B (with TM and ITIM domains), member 2	x
LIMCH1	LIM and calponin homology domains 1	x		x
LIN28	lin-28 homolog (C. elegans)	x
LINGO1	leucine rich repeat and Ig domain containing 1	x
LINGO4	leucine rich repeat and Ig domain containing 4	x
LIPG	lipase, endothelial	x
LLGL2	lethal giant larvae homolog 2 (Drosophila)	x
LMAN1L	lectin, mannose-binding, 1 like	x		x
LMO2	LIM domain only 2 (rhombotin-like 1)	x	x
LMX1A	LIM homeobox transcription factor 1, alpha	x
LMX1B	LIM homeobox transcription factor 1, beta	x			x
LOC124220	similar to common salivary protein 1	x
LOC130576	hypothetical protein LOC130576	x
LOC138948	BPR	x
LOC146443	hypothetical protein LOC146443	x
LOC149703	hypothetical protein LOC149703	x
LOC150763	hypothetical protein LOC150763	x
LOC151174	hypothetical protein LOC151174	x
LOC152573	hypothetical protein BC012029	x
LOC153328	similar to CG4995 gene product	x		x
LOC161527	hypothetical protein LOC161527	x
LOC198437	bA299N6.3	x
LOC253012	hypothetical protein LOC253012	x
LOC283514	similar to seven in absentia 2	x
LOC283535	hypothetical protein LOC283535	x
LOC283665	hypothetical protein LOC283665	x
LOC283677	hypothetical LOC283677	x
LOC283701	hypothetical protein LOC283701	x
LOC283738	hypothetical protein LOC283738	x
LOC283859	hypothetical protein LOC283859	x
LOC283868	hypothetical protein LOC283868	x
LOC284262	hypothetical protein LOC284262	x
LOC284296	hypothetical LOC284296	x		x
LOC284336	hypothetical protein LOC284336	x
LOC284804	hypothetical protein LOC284804	x
LOC284861	hypothetical gene supported by BC039313	x
LOC285679	hypothetical protein LOC285679	x
LOC285773	hypothetical protein LOC285773	x
LOC286359	hypothetical protein LOC286359	x		x
LOC338651	hypothetical protein LOC338651	x
LOC339047	hypothetical protein LOC339047	x
LOC339166	hypothetical protein LOC339166	x
LOC339457	hypothetical protein LOC339457	x		x	x
LOC340286	hypothetical protein LOC340286	x
LOC342897	similar to F-box only protein 2	x
LOC348174	secretory protein LOC348174	x
LOC348840	hypothetical LOC348840	x
LOC387646	leucine rich repeat containing 37, member A family pseudogene	x
LOC387720	hypothetical gene supported by AK127642	x
LOC388221	NPIP-like locus	x
LOC390213	similar to double C2, gamma	x
LOC390660	FLJ00317 protein	x
LOC399829	FLJ43861 protein	x
LOC399851	hypothetical gene supported by AY129010	x
LOC399947	similar to expressed sequence AI593442	x
LOC400120	hypothetical LOC400120	x
LOC400258	similar to RIKEN cDNA A530016L24 gene	x		x
LOC400451	hypothetical gene supported by AK075564; BC060873	x
LOC400553	FLJ44904 protein	x
LOC400558	FLJ27068 protein	x
LOC400696	eosinophil lysophospholipase-like	x
LOC400965	hypothetical gene supported by AK098018	x
LOC401089	FLJ43329 protein	x
LOC401097	Similar to LOC166075	x
LOC401296	hypothetical protein LOC401296	x
LOC401498	similar to RIKEN A930001M12	x
LOC407835	mitogen-activated protein kinase kinase 2 pseudogene	x
LOC440031	hypothetical gene supported by AK127720	x
LOC440570	LOC440570	x
LOC440792	proline dehydrogenase (oxidase) 1 pseudogene	x			x
LOC440863	hypothetical gene supported by AK026773	x
LOC440925	hypothetical gene supported by AK123485	x
LOC440934	hypothetical gene supported by BC008048	x
LOC441005	hypothetical gene supported by BC010180	x
LOC441179	hypothetical gene supported by AK055887; AK125190	x
LOC441204	hypothetical locus LOC441204	x
LOC441268	hypothetical gene supported by BC044942	x
LOC441402	similar to cell recognition molecule CASPR3	x
LOC442122	similar to trophinin; melanoma antigen, family D, 3; trophinin-2; magphinin-alpha; magphinin-gamma; magphinin-beta 2; necdin and trophinin like; melanoma antigen, family D, 3-like	x
LOC494141	similar to mitochondrial carrier triple repeat 1	x
LOC51233	hypothetical protein LOC51233	x		x
LOC89944	hypothetical protein BC008326	x
LOC90113	hypothetical protein BC009862	x
LOC92973	hypothetical protein LOC92973	x
LONRF2	LON peptidase N-terminal domain and ring finger 2	x		x
LONRF3	LON peptidase N-terminal domain and ring finger 3	x
LOR	loricrin	x			x
LPHN3	latrophilin 3	x
LPL	lipoprotein lipase	x	x	x
LRAT	lecithin retinol acyltransferase (phosphatidylcholine--retinol O-acyltransferase)	x
LRG1	leucine-rich alpha-2-glycoprotein 1	x
LRP2	low density lipoprotein-related protein 2	x		x
LRP5	low density lipoprotein receptor-related protein 5	x
LRRC18	leucine rich repeat containing 18	x		x
LRRC33	leucine rich repeat containing 33	x
LRRC4B	leucine rich repeat containing 4B	x
LRRC55	leucine rich repeat containing 55	x		x
LRRC9	leucine rich repeat containing 9	x
LRRK1	leucine-rich repeat kinase 1	x
LRRN2	leucine rich repeat neuronal 2	x			x
LRRTM1	leucine rich repeat transmembrane neuronal 1	x
LSDP5	lipid storage droplet protein 5	x		x
LSP1	lymphocyte-specific protein 1	x
LSR	lipolysis stimulated lipoprotein receptor	x
LTA	lymphotoxin alpha (TNF superfamily, member 1)	x
LTF	lactotransferrin	x	x
LY6G6E	lymphocyte antigen 6 complex, locus G6E	x
LY6H	lymphocyte antigen 6 complex, locus H	x
LY75	lymphocyte antigen 75	x
LY9	lymphocyte antigen 9	x
LYNX1	Ly6/neurotoxin 1	x
LYPD2	LY6/PLAUR domain containing 2	x
LYPD5	LY6/PLAUR domain containing 5	x
LYZL4	lysozyme-like 4	x
LYZL6	lysozyme-like 6	x
MAG	myelin associated glycoprotein	x	x
MAL	mal, T-cell differentiation protein	x
MALL	mal, T-cell differentiation protein-like	x
MAOA	monoamine oxidase A	x
MAP6	microtubule-associated protein 6	x		x
MAP7D2	MAP7 domain containing 2	x
MARCO	macrophage receptor with collagenous structure	x			x
MARK1	MAP/microtubule affinity-regulating kinase 1	x
MAST1	microtubule associated serine/threonine kinase 1	x
MAT1A	methionine adenosyltransferase I, alpha	x
MATN4	matrilin 4	x
MC3R	melanocortin 3 receptor	x
MCF2L	MCF.2 cell line derived transforming sequence-like	x
MCF2L2	MCF.2 cell line derived transforming sequence-like 2	x
MCHR2	melanin-concentrating hormone receptor 2	x
MCOLN2	mucolipin 2	x
MCOLN3	mucolipin 3	x		x
MDFI	MyoD family inhibitor	x
MDS1	myelodysplasia syndrome 1	x
MEGF10	multiple EGF-like-domains 10	x
MEGF11	multiple EGF-like-domains 11	x
MEI1	meiosis inhibitor 1	x
MEOX2	mesenchyme homeobox 2	x
MFSD4	major facilitator superfamily domain containing 4	x
MGC13379	HSPC244	x
MGC14436	hypothetical protein MGC14436	x
MGC33846	hypothetical protein MGC33846	x
MGC34761	hypothetical protein MGC34761	x
MGC39715	hypothetical protein MGC39715	x
MGC45922	hypothetical gene MGC45922	x
MGC52498	hypothetical protein MGC52498	x
MIP	major intrinsic protein of lens fiber	x			x
MIST	mast cell immunoreceptor signal transducer	x
MIXL1	Mix1 homeobox-like 1 (Xenopus laevis)	x
MKX	mohawk homeobox	x
MLC1	megalencephalic leukoencephalopathy with subcortical cysts 1	x
MLN	motilin	x
MLNR	motilin receptor	x
MMEL1	membrane metallo-endopeptidase-like 1	x
MMP15	matrix metallopeptidase 15 (membrane-inserted)	x
MMP24	matrix metallopeptidase 24 (membrane-inserted)	x
MMP9	matrix metallopeptidase 9 (gelatinase B, 92kDa gelatinase, 92kDa type IV collagenase)	x	x
MNX1	motor neuron and pancreas homeobox 1	x
MOG	myelin oligodendrocyte glycoprotein	x
MOGAT1	monoacylglycerol O-acyltransferase 1	x
MOGAT2	monoacylglycerol O-acyltransferase 2	x		x
MOGAT3	monoacylglycerol O-acyltransferase 3	x
MOS	v-mos Moloney murine sarcoma viral oncogene homolog	x
MPO	myeloperoxidase	x
MPZL2	myelin protein zero-like 2	x
MRC1	mannose receptor, C type 1	x
MRGPRD	MAS-related GPR, member D	x
MRGPRE	MAS-related GPR, member E	x
MRGPRG	MAS-related GPR, member G	x
MRGPRX1	MAS-related GPR, member X1	x
MRGPRX2	MAS-related GPR, member X2	x
MRPL23	mitochondrial ribosomal protein L23	x
MSI1	musashi homolog 1 (Drosophila)	x
MSLN	mesothelin	x
MSMB	microseminoprotein, beta-	x
MST1	macrophage stimulating 1 (hepatocyte growth factor-like)	x
MSTP9	macrophage stimulating, pseudogene 9	x
MSX2	msh homeobox 2	x		x
MSX2P1	msh homeobox 2 pseudogene 1	x
MT1A	metallothionein 1A	x
MT1B	metallothionein 1B	x
MT1DP	metallothionein 1D (pseudogene)	x
MT1F	metallothionein 1F	x
MT1G	metallothionein 1G	x
MT1H	metallothionein 1H	x
MT1IP	metallothionein 1I (pseudogene)	x
MT1JP	metallothionein 1J (pseudogene)	x		x
MT1M	metallothionein 1M	x
MT1P3	metallothionein 1 pseudogene 3	x
MT3	metallothionein 3	x
MT4	metallothionein 4	x
MTL5	metallothionein-like 5, testis-specific (tesmin)	x
MUC12	mucin 12, cell surface associated	x
MUC20	mucin 20, cell surface associated	x
MUC3A	mucin 3A, cell surface associated	x		x	x
MUC3B	mucin 3B, cell surface associated	x			x
MUC4	mucin 4, cell surface associated	x
MUC5AC	mucin 5AC, oligomeric mucus/gel-forming	x		x	x
MUC5B	mucin 5B, oligomeric mucus/gel-forming	x	x
MYBPC1	myosin binding protein C, slow type	x
MYCNOS	v-myc myelocytomatosis viral related oncogene, neuroblastoma derived (avian) opposite strand	x
MYH11	myosin, heavy chain 11, smooth muscle	x		x
MYH6	myosin, heavy chain 6, cardiac muscle, alpha (cardiomyopathy, hypertrophic 1)	x
MYH7	myosin, heavy chain 7, cardiac muscle, beta	x		x
MYL2	myosin, light chain 2, regulatory, cardiac, slow	x	x
MYL7	myosin, light chain 7, regulatory	x
MYO15B	myosin XVB pseudogene	x
MYO1A	myosin IA	x			x
MYO5B	myosin VB	x
MYO5C	myosin VC	x
MYO7B	myosin VIIB	x			x
MYOD1	myogenic differentiation 1	x			x
MYOG	myogenin (myogenic factor 4)	x
MYOM2	myomesin (M-protein) 2, 165kDa	x
MYT1	myelin transcription factor 1	x		x
N4BP3	Nedd4 binding protein 3	x
NAALADL1	N-acetylated alpha-linked acidic dipeptidase-like 1	x
NAPSA	napsin A aspartic peptidase	x
NAT8	N-acetyltransferase 8	x
NAT8B	N-acetyltransferase 8B (gene/pseudogene)	x			x
NBLA00301	putative protein product of Nbla00301	x
NCALD	neurocalcin delta	x
NCAM1	neural cell adhesion molecule 1	x
NCF4	neutrophil cytosolic factor 4, 40kDa	x	x
NCKAP1L	NCK-associated protein 1-like	x	x
NCR2	natural cytotoxicity triggering receptor 2	x
NCR3	natural cytotoxicity triggering receptor 3	x
NDRG2	NDRG family member 2	x
NDRG4	NDRG family member 4	x
NEFH	neurofilament, heavy polypeptide 200kDa	x
NEFL	neurofilament, light polypeptide 68kDa	x
NEFM	neurofilament, medium polypeptide 150kDa	x		x
NEK5	NIMA (never in mitosis gene a)-related kinase 5	x
NELL1	NEL-like 1 (chicken)	x
NETO1	neuropilin (NRP) and tolloid (TLL)-like 1	x
NEU2	sialidase 2 (cytosolic sialidase)	x
NEU4	sialidase 4	x		x
NEURL	neuralized homolog (Drosophila)	x
NEUROD1	neurogenic differentiation 1	x			x
NEUROD2	neurogenic differentiation 2	x		x
NEUROG1	neurogenin 1	x			x
NEUROG2	neurogenin 2	x
NEUROG3	neurogenin 3	x
NFAM1	NFAT activating protein with ITAM motif 1	x		x
NFASC	neurofascin homolog (chicken)	x		x
NFATC1	nuclear factor of activated T-cells, cytoplasmic, calcineurin-dependent 1	x			x
NFE2L2	nuclear factor (erythroid-derived 2)-like 2	x
NFIB	nuclear factor I/B	x
NGB	neuroglobin	x		x
NGEF	neuronal guanine nucleotide exchange factor	x
NGFB	nerve growth factor, beta polypeptide	x			x
NGFR	nerve growth factor receptor (TNFR superfamily, member 16)	x
NHLH1	nescient helix loop helix 1	x	x
NHLH2	nescient helix loop helix 2	x
NINJ2	ninjurin 2	x
NIPA1	non imprinted in Prader-Willi/Angelman syndrome 1	x
NKAIN1	Na+/K+ transporting ATPase interacting 1	x			x
NKAIN2	Na+/K+ transporting ATPase interacting 2	x
NKAIN3	Na+/K+ transporting ATPase interacting 3	x
NKAIN4	Na+/K+ transporting ATPase interacting 4	x
NKD1	naked cuticle homolog 1 (Drosophila)	x
NKD2	naked cuticle homolog 2 (Drosophila)	x
NKG7	natural killer cell group 7 sequence	x
NKPD1	NTPase, KAP family P-loop domain containing 1	x
NKX2-1	NK2 homeobox 1	x
NKX2-2	NK2 homeobox 2	x
NKX2-3	NK2 transcription factor related, locus 3 (Drosophila)	x
NKX2-5	NK2 transcription factor related, locus 5 (Drosophila)	x
NKX2-8	NK2 homeobox 8	x
NKX6-1	NK6 homeobox 1	x
NKX6-3	NK6 homeobox 3	x
NLRP12	NLR family, pyrin domain containing 12	x
NLRP6	NLR family, pyrin domain containing 6	x
NMNAT2	nicotinamide nucleotide adenylyltransferase 2	x			x
NMU	neuromedin U	x
NMUR1	neuromedin U receptor 1	x
NNMT	nicotinamide N-methyltransferase	x
NODAL	nodal homolog (mouse)	x
NOL4	nucleolar protein 4	x
NOPE	neighbor of Punc E11	x
NOS2A	nitric oxide synthase 2A (inducible, hepatocytes)	x
NOS3	nitric oxide synthase 3 (endothelial cell)	x		x
NOTCH4	Notch homolog 4 (Drosophila)	x			x
NOXO1	NADPH oxidase organizer 1	x
NPAS3	neuronal PAS domain protein 3	x
NPAS4	neuronal PAS domain protein 4	x
NPBWR1	neuropeptides B/W receptor 1	x
NPBWR2	neuropeptides B/W receptor 2	x
NPFFR2	neuropeptide FF receptor 2	x
NPHS1	nephrosis 1, congenital, Finnish type (nephrin)	x
NPHS2	nephrosis 2, idiopathic, steroid-resistant (podocin)	x
NPL	N-acetylneuraminate pyruvate lyase (dihydrodipicolinate synthase)	x
NPM2	nucleophosmin/nucleoplasmin, 2	x
NPNT	nephronectin	x
NPPB	natriuretic peptide precursor B	x	x		x
NPPC	natriuretic peptide precursor C	x
NPTXR	neuronal pentraxin receptor	x
NPW	neuropeptide W	x
NPY	neuropeptide Y	x
NPY2R	neuropeptide Y receptor Y2	x		x
NPY5R	neuropeptide Y receptor Y5	x
NR2E1	nuclear receptor subfamily 2, group E, member 1	x
NR5A1	nuclear receptor subfamily 5, group A, member 1	x
NRCAM	neuronal cell adhesion molecule	x
NRN1	neuritin 1	x
NT5C1A	5'-nucleotidase, cytosolic IA	x
NTF5	neurotrophin 5 (neurotrophin 4/5)	x		x
NTN1	netrin 1	x		x
NTN2L	netrin 2-like (chicken)	x	x	x	x
NTNG1	netrin G1	x		x
NTRK1	neurotrophic tyrosine kinase, receptor, type 1	x		x
NTRK3	neurotrophic tyrosine kinase, receptor, type 3	x			x
NTSR1	neurotensin receptor 1 (high affinity)	x	x
NTSR2	neurotensin receptor 2	x
NUDT10	nudix (nucleoside diphosphate linked moiety X)-type motif 10	x		x
NXF3	nuclear RNA export factor 3	x
NXN	nucleoredoxin	x
NXPH2	neurexophilin 2	x
NXPH3	neurexophilin 3	x			x
NXPH4	neurexophilin 4	x
OBP2A	odorant binding protein 2A	x			x
OBP2B	odorant binding protein 2B	x
OBSCN	obscurin, cytoskeletal calmodulin and titin-interacting RhoGEF	x
OCA2	oculocutaneous albinism II (pink-eye dilution homolog, mouse)	x
OCLN	occludin	x
OLFM2	olfactomedin 2	x
OLFML1	olfactomedin-like 1	x
OLIG1	oligodendrocyte transcription factor 1	x
OLIG2	oligodendrocyte lineage transcription factor 2	x			x
OLIG3	oligodendrocyte transcription factor 3	x		x
ONECUT1	one cut homeobox 1	x		x
ONECUT2	one cut homeobox 2	x
OPRD1	opioid receptor, delta 1	x
OPRK1	opioid receptor, kappa 1	x
OPRL1	opiate receptor-like 1	x
OR10AD1	olfactory receptor, family 10, subfamily AD, member 1	x
OR10G2	olfactory receptor, family 10, subfamily G, member 2	x
OR13J1	olfactory receptor, family 13, subfamily J, member 1	x
OR1G1	olfactory receptor, family 1, subfamily G, member 1	x
OR1J2	olfactory receptor, family 1, subfamily J, member 2	x		x
OR1J4	olfactory receptor, family 1, subfamily J, member 4	x
OR1L8	olfactory receptor, family 1, subfamily L, member 8	x
OR1N2	olfactory receptor, family 1, subfamily N, member 2	x
OR2AT4	olfactory receptor, family 2, subfamily AT, member 4	x
OR2C1	olfactory receptor, family 2, subfamily C, member 1	x
OR4D1	olfactory receptor, family 4, subfamily D, member 1	x
OR52W1	olfactory receptor, family 52, subfamily W, member 1	x
OR6B2	olfactory receptor, family 6, subfamily B, member 2	x
OR6B3	olfactory receptor, family 6, subfamily B, member 3	x
OR6S1	olfactory receptor, family 6, subfamily S, member 1	x
OR7E13P	olfactory receptor, family 7, subfamily E, member 13 pseudogene	x
OR7E140P	olfactory receptor, family 7, subfamily E, member 140 pseudogene	x
OR8B8	olfactory receptor, family 8, subfamily B, member 8	x
OR8S1	olfactory receptor, family 8, subfamily S, member 1	x
ORF1	hypothetical protein, clone pT-Adv JuaX22	x
ORM1	orosomucoid 1	x
ORM2	orosomucoid 2	x
OSGIN1	oxidative stress induced growth inhibitor 1	x			x
OTOF	otoferlin	x
OTOG	otogelin	x
OTOP1	otopetrin 1	x
OTOP2	otopetrin 2	x		x
OTOP3	otopetrin 3	x
OTOS	otospiralin	x
OTP	orthopedia homeobox	x
OTX1	orthodenticle homeobox 1	x
OTX2	orthodenticle homeobox 2	x
OVOL1	ovo-like 1(Drosophila)	x
OVOL2	ovo-like 2 (Drosophila)	x
OXCT2	3-oxoacid CoA transferase 2	x
OXGR1	oxoglutarate (alpha-ketoglutarate) receptor 1	x
OXT	oxytocin, prepro- (neurophysin I)	x		x
P2RX3	purinergic receptor P2X, ligand-gated ion channel, 3	x
P2RY2	purinergic receptor P2Y, G-protein coupled, 2	x
P53AIP1	p53-regulated apoptosis-inducing protein 1	x
PACSIN1	protein kinase C and casein kinase substrate in neurons 1	x
PADI1	peptidyl arginine deiminase, type I	x			x
PADI2	peptidyl arginine deiminase, type II	x
PADI4	peptidyl arginine deiminase, type IV	x
PADI6	peptidyl arginine deiminase, type VI	x
PAEP	progestagen-associated endometrial protein (placental protein 14, pregnancy-associated endometrial alpha-2-globulin, alpha uterine protein)	x
PAK1	p21/Cdc42/Rac1-activated kinase 1 (STE20 homolog, yeast)	x
PAK6	p21(CDKN1A)-activated kinase 6	x			x
PAK7	p21(CDKN1A)-activated kinase 7	x		x	x
PALM	paralemmin	x
PAPLN	papilin, proteoglycan-like sulfated glycoprotein	x
PAPOLB	poly(A) polymerase beta (testis specific)	x
PAQR9	progestin and adipoQ receptor family member IX	x
PARS2	prolyl-tRNA synthetase 2, mitochondrial (putative)	x
PARVG	parvin, gamma	x		x
PAX1	paired box 1	x
PAX2	paired box 2	x
PAX3	paired box 3	x		x	x
PAX4	paired box 4	x
PAX5	paired box 5	x
PAX7	paired box 7	x			x
PAX8	paired box 8	x		x	x
PAX9	paired box 9	x
PCA3	prostate cancer antigen 3	x
PCBP3	poly(rC) binding protein 3	x		x
PCDH1	protocadherin 1	x	x
PCDH12	protocadherin 12	x		x	x
PCDH17	protocadherin 17	x
PCDH19	protocadherin 19	x
PCDH20	protocadherin 20	x
PCDH21	protocadherin 21	x			x
PCDH8	protocadherin 8	x
PCDHB10	protocadherin beta 10	x
PCK1	phosphoenolpyruvate carboxykinase 1 (soluble)	x
PCLO	piccolo (presynaptic cytomatrix protein)	x
PCOLCE2	procollagen C-endopeptidase enhancer 2	x
PCSK1	proprotein convertase subtilisin/kexin type 1	x
PCSK2	proprotein convertase subtilisin/kexin type 2	x	x		x
PCSK9	proprotein convertase subtilisin/kexin type 9	x
PCTK3	PCTAIRE protein kinase 3	x
PDCD6	programmed cell death 6	x		x
PDE1B	phosphodiesterase 1B, calmodulin-dependent	x			x
PDE2A	phosphodiesterase 2A, cGMP-stimulated	x
PDE3B	phosphodiesterase 3B, cGMP-inhibited	x		x
PDE4C	phosphodiesterase 4C, cAMP-specific (phosphodiesterase E1 dunce homolog, Drosophila)	x			x
PDE4DIP	phosphodiesterase 4D interacting protein (myomegalin)	x		x
PDE6B	phosphodiesterase 6B, cGMP-specific, rod, beta (congenital stationary night blindness 3, autosomal dominant)	x	x
PDE8B	phosphodiesterase 8B	x
PDGFB	platelet-derived growth factor beta polypeptide (simian sarcoma viral (v-sis) oncogene homolog)	x
PDIA2	protein disulfide isomerase family A, member 2	x
PDYN	prodynorphin	x
PDZD3	PDZ domain containing 3	x
PDZD4	PDZ domain containing 4	x
PEBP4	phosphatidylethanolamine-binding protein 4	x
PENK	proenkephalin	x
PFKFB1	6-phosphofructo-2-kinase/fructose-2,6-biphosphatase 1	x
PGA3	pepsinogen 3, group I (pepsinogen A)	x			x
PGA5	pepsinogen 5, group I (pepsinogen A)	x
PGC	progastricsin (pepsinogen C)	x		x
PGLYRP3	peptidoglycan recognition protein 3	x
PGR	progesterone receptor	x
PHF19	PHD finger protein 19	x
PHOX2A	paired-like homeobox 2a	x			x
PHOX2B	paired-like homeobox 2b	x
PHYHIP	phytanoyl-CoA 2-hydroxylase interacting protein	x			x
PIGR	polymeric immunoglobulin receptor	x			x
PIGZ	phosphatidylinositol glycan anchor biosynthesis, class Z	x
PIK3C2B	phosphoinositide-3-kinase, class 2, beta polypeptide	x		x
PIPOX	pipecolic acid oxidase	x
PITPNM3	PITPNM family member 3	x
PKD1L2	polycystic kidney disease 1-like 2	x
PKD2L1	polycystic kidney disease 2-like 1	x		x
PKLR	pyruvate kinase, liver and RBC	x	x		x
PKP1	plakophilin 1 (ectodermal dysplasia/skin fragility syndrome)	x			x
PLA2G10	phospholipase A2, group X	x		x
PLA2G12B	phospholipase A2, group XIIB	x
PLA2G1B	phospholipase A2, group IB (pancreas)	x
PLA2G2A	phospholipase A2, group IIA (platelets, synovial fluid)	x			x
PLA2G2D	phospholipase A2, group IID	x		x	x
PLA2G3	phospholipase A2, group III	x
PLA2G4E	phospholipase A2, group IVE	x
PLA2G7	phospholipase A2, group VII (platelet-activating factor acetylhydrolase, plasma)	x
PLB1	phospholipase B1	x
PLCL2	phospholipase C-like 2	x		x
PLEKHA7	pleckstrin homology domain containing, family A member 7	x
PLEKHG5	pleckstrin homology domain containing, family G (with RhoGef domain) member 5	x
PLGLA1	plasminogen-like A1	x
PLP1	proteolipid protein 1 (Pelizaeus-Merzbacher disease, spastic paraplegia 2, uncomplicated)	x
PLXNA4	plexin A4	x
PLXNC1	plexin C1	x
PMP22	peripheral myelin protein 22	x
PNMA2	paraneoplastic antigen MA2	x		x
PNMA3	paraneoplastic antigen MA3	x			x
PNMA6A	paraneoplastic antigen like 6A	x
PNMT	phenylethanolamine N-methyltransferase	x		x
PNOC	prepronociceptin	x	x
PNPLA5	patatin-like phospholipase domain containing 5	x
PNPLA7	patatin-like phospholipase domain containing 7	x
PODXL	podocalyxin-like	x
PODXL2	podocalyxin-like 2	x
POMC	proopiomelanocortin (adrenocorticotropin/ beta-lipotropin/ alpha-melanocyte stimulating hormone/ beta-melanocyte stimulating hormone/ beta-endorphin)	x
PON1	paraoxonase 1	x
POU2AF1	POU class 2 associating factor 1	x
POU2F2	POU class 2 homeobox 2	x
POU2F3	POU class 2 homeobox 3	x
POU3F2	POU class 3 homeobox 2	x
POU3F3	POU class 3 homeobox 3	x
POU4F1	POU class 4 homeobox 1	x
POU4F2	POU class 4 homeobox 2	x
POU4F3	POU class 4 homeobox 3	x
PPFIBP2	PTPRF interacting protein, binding protein 2 (liprin beta 2)	x			x
PPIAL4	peptidylprolyl isomerase A (cyclophilin A)-like 4	x
PPL	periplakin	x
PPM1E	protein phosphatase 1E (PP2C domain containing)	x
PPP1R14C	protein phosphatase 1, regulatory (inhibitor) subunit 14C	x		x
PPP1R14D	protein phosphatase 1, regulatory (inhibitor) subunit 14D	x		x
PPP1R16B	protein phosphatase 1, regulatory (inhibitor) subunit 16B	x
PPP1R1A	protein phosphatase 1, regulatory (inhibitor) subunit 1A	x	x
PPP1R1B	protein phosphatase 1, regulatory (inhibitor) subunit 1B (dopamine and cAMP regulated phosphoprotein, DARPP-32)	x
PPP1R9A	protein phosphatase 1, regulatory (inhibitor) subunit 9A	x
PPP3R2	protein phosphatase 3 (formerly 2B), regulatory subunit B, beta isoform	x
PRAC	small nuclear protein PRAC	x
PRDM12	PR domain containing 12	x
PRDM13	PR domain containing 13	x
PRDM14	PR domain containing 14	x
PRDM16	PR domain containing 16	x
PRDM7	PR domain containing 7	x
PRF1	perforin 1 (pore forming protein)	x		x
PRG3	proteoglycan 3	x			x
PRKAG2	protein kinase, AMP-activated, gamma 2 non-catalytic subunit	x
PRKCG	protein kinase C, gamma	x			x
PRKCH	protein kinase C, eta	x
PRKCZ	protein kinase C, zeta	x
PRLHR	prolactin releasing hormone receptor	x
PRLR	prolactin receptor	x		x
PRMT8	protein arginine methyltransferase 8	x
PRNT	prion protein (testis specific)	x
PRO1483	hypothetical protein PRO1483	x
PRO2949	hypothetical protein PRO2949	x
PRODH	proline dehydrogenase (oxidase) 1	x		x	x
PROK1	prokineticin 1	x		x
PROK2	prokineticin 2	x
PROKR1	prokineticin receptor 1	x
PROKR2	prokineticin receptor 2	x
PROM1	prominin 1	x
ProSAPiP1	ProSAPiP1 protein	x			x
PRPH	peripherin	x		x
PRPH2	peripherin 2 (retinal degeneration, slow)	x
PRR15	proline rich 15	x
PRR17	proline rich 17	x
PRR18	proline rich region 18	x
PRSS16	protease, serine, 16 (thymus)	x
PRSS2	protease, serine, 2 (trypsin 2)	x
PRSS22	protease, serine, 22	x		x	x
PRSS3	protease, serine, 3 (mesotrypsin)	x		x
PRSS33	protease, serine, 33	x
PRSS36	protease, serine, 36	x
PRUNE2	prune homolog 2 (Drosophila)	x
PSD	pleckstrin and Sec7 domain containing	x
PSD2	pleckstrin and Sec7 domain containing 2	x
PSMB9	proteasome (prosome, macropain) subunit, beta type, 9 (large multifunctional peptidase 2)	x
PTCHD1	patched domain containing 1	x
PTCHD3	patched domain containing 3	x
PTENP1	phosphatase and tensin homolog (mutated in multiple advanced cancers 1), pseudogene 1	x
PTF1A	pancreas specific transcription factor, 1a	x
PTGDR	prostaglandin D2 receptor (DP)	x
PTGER3	prostaglandin E receptor 3 (subtype EP3)	x
PTGFRN	prostaglandin F2 receptor negative regulator	x
PTGIS	prostaglandin I2 (prostacyclin) synthase	x
PTH2R	parathyroid hormone 2 receptor	x
PTHR1	parathyroid hormone receptor 1	x
PTMA	prothymosin, alpha (gene sequence 28)	x
PTMAP7	prothymosin, alpha pseudogene 7	x
PTP4A3	protein tyrosine phosphatase type IVA, member 3	x
PTPN20B	protein tyrosine phosphatase, non-receptor type 20B	x
PTPN3	protein tyrosine phosphatase, non-receptor type 3	x	x
PTPN5	protein tyrosine phosphatase, non-receptor type 5 (striatum-enriched)	x
PTPRN	protein tyrosine phosphatase, receptor type, N	x
PTTG2	pituitary tumor-transforming 2	x
PUNC	putative neuronal cell adhesion molecule	x
PVALB	parvalbumin	x
PXT1	peroxisomal, testis specific 1	x
PYDC1	PYD (pyrin domain) containing 1	x
PYY	peptide YY	x		x	x
PYY2	peptide YY, 2 (seminalplasmin)	x
RAB11FIP4	RAB11 family interacting protein 4 (class II)	x
RAB37	RAB37, member RAS oncogene family	x
RAB39B	RAB39B, member RAS oncogene family	x
RAB6B	RAB6B, member RAS oncogene family	x			x
RAET1L	retinoic acid early transcript 1L	x
RAG1	recombination activating gene 1	x
RAI2	retinoic acid induced 2	x
RAMP2	receptor (G protein-coupled) activity modifying protein 2	x			x
RAMP3	receptor (G protein-coupled) activity modifying protein 3	x
RAP1GAP	RAP1 GTPase activating protein	x		x
RARB	retinoic acid receptor, beta	x		x
RARRES2	retinoic acid receptor responder (tazarotene induced) 2	x			x
RASAL1	RAS protein activator like 1 (GAP1 like)	x		x
RASGEF1A	RasGEF domain family, member 1A	x
RASGEF1B	RasGEF domain family, member 1B	x
RASGEF1C	RasGEF domain family, member 1C	x
RASGRP2	RAS guanyl releasing protein 2 (calcium and DAG-regulated)	x			x
RASIP1	Ras interacting protein 1	x
RASL10A	RAS-like, family 10, member A	x
RAX	retina and anterior neural fold homeobox	x			x
RBM32A	RNA binding motif protein 32A	x
RBM35A	RNA binding motif protein 35A	x
RBP3	retinol binding protein 3, interstitial	x			x
RBP4	retinol binding protein 4, plasma	x
RBP7	retinol binding protein 7, cellular	x
RCSD1	RCSD domain containing 1	x
RD3	retinal degeneration 3	x
RDH13	retinol dehydrogenase 13 (all-trans/9-cis)	x
RDH16	retinol dehydrogenase 16 (all-trans)	x
RDHE2	epidermal retinal dehydrogenase 2	x
REEP1	receptor accessory protein 1	x
REM1	RAS (RAD and GEM)-like GTP-binding 1	x
REPS2	RALBP1 associated Eps domain containing 2	x
RET	ret proto-oncogene	x		x
RFPL3	ret finger protein-like 3	x
RFPL3S	ret finger protein-like 3 antisense	x
RFX4	regulatory factor X, 4 (influences HLA class II expression)	x
RFXDC1	regulatory factor X domain containing 1	x
RGMA	RGM domain family, member A	x
RGPD5	RANBP2-like and GRIP domain containing 5	x
RGPD8	RANBP2-like and GRIP domain containing 8	x
RGR	retinal G protein coupled receptor	x
RGS14	regulator of G-protein signaling 14	x
RGS22	regulator of G-protein signaling 22	x
RGS6	regulator of G-protein signaling 6	x		x	x
RGS8	regulator of G-protein signaling 8	x		x
RGSL2	regulator of G-protein signaling like 2	x
RHBDL3	rhomboid, veinlet-like 3 (Drosophila)	x
RHBG	Rh family, B glycoprotein	x
RHCE	Rh blood group, CcEe antigens	x
RHCG	Rh family, C glycoprotein	x
RHD	Rh blood group, D antigen	x
RIBC2	RIB43A domain with coiled-coils 2	x
RIMS4	regulating synaptic membrane exocytosis 4	x		x
RIPK3	receptor-interacting serine-threonine kinase 3	x
RIPK4	receptor-interacting serine-threonine kinase 4	x
RLBP1	retinaldehyde binding protein 1	x
RLTPR	RGD, leucine-rich repeat, tropomodulin and proline-rich containing protein	x
RNASE11	ribonuclease, RNase A family, 11 (non-active)	x
RNASE9	ribonuclease, RNase A family, 9 (non-active)	x
RNF175	ring finger protein 175	x
RNF183	ring finger protein 183	x
RNF39	ring finger protein 39	x		x
ROBO3	roundabout, axon guidance receptor, homolog 3 (Drosophila)	x
ROPN1	ropporin, rhophilin associated protein 1	x
RORB	RAR-related orphan receptor B	x
RORC	RAR-related orphan receptor C	x			x
RP1-21O18.1	kazrin	x		x
RP11-138L21.1	similar to cell recognition molecule CASPR3	x
RP11-327P2.4	hypothetical protein FLJ37307	x
RP11-49G10.8	breast cancer and salivary gland expression gene	x
RP11-93B14.6	hypothetical protein FLJ32154	x
RP13-347D8.3	KIAA1210 protein	x
RP1L1	retinitis pigmentosa 1-like 1	x
RP3-377H14.5	hypothetical protein FLJ35429	x
RPL22	ribosomal protein L22	x
RPL27	ribosomal protein L27	x
RPP25	ribonuclease P/MRP 25kDa subunit	x
RPRML	reprimo-like	x
RRN3	RRN3 RNA polymerase I transcription factor homolog (S. cerevisiae)	x
RSPO1	R-spondin homolog (Xenopus laevis)	x
RSPO2	R-spondin 2 homolog (Xenopus laevis)	x
RSPO3	R-spondin 3 homolog (Xenopus laevis)	x
RTBDN	retbindin	x
RTN1	reticulon 1	x
RTN4RL1	reticulon 4 receptor-like 1	x
RTN4RL2	reticulon 4 receptor-like 2	x
RTP1	receptor (chemosensory) transporter protein 1	x
RUNX3	runt-related transcription factor 3	x
RXRG	retinoid X receptor, gamma	x
RYR1	ryanodine receptor 1 (skeletal)	x
RYR3	ryanodine receptor 3	x
S100A7	S100 calcium binding protein A7	x
S100A8	S100 calcium binding protein A8	x
S100A9	S100 calcium binding protein A9	x	x
S100B	S100 calcium binding protein B	x
SAA1	serum amyloid A1	x
SAA2	serum amyloid A2	x
SAG	S-antigen; retina and pineal gland (arrestin)	x
SAMD11	sterile alpha motif domain containing 11	x
SASP	skin aspartic protease	x		x
SATL1	spermidine/spermine N1-acetyl transferase-like 1	x
SCG3	secretogranin III	x
SCGB1C1	secretoglobin, family 1C, member 1	x
SCGB1D1	secretoglobin, family 1D, member 1	x
SCGB1D2	secretoglobin, family 1D, member 2	x
SCGB1D4	secretoglobin, family 1D, member 4	x
SCGB2A1	secretoglobin, family 2A, member 1	x
SCIN	scinderin	x
SCML4	sex comb on midleg-like 4 (Drosophila)	x
SCN11A	sodium channel, voltage-gated, type XI, alpha subunit	x
SCN2B	sodium channel, voltage-gated, type II, beta	x
SCN4B	sodium channel, voltage-gated, type IV, beta	x
SCNN1B	sodium channel, nonvoltage-gated 1, beta (Liddle syndrome)	x
SCRT2	scratch homolog 2, zinc finger protein (Drosophila)	x
SCTR	secretin receptor	x
SCUBE3	signal peptide, CUB domain, EGF-like 3	x
SDR-O	orphan short-chain dehydrogenase / reductase	x
SEC14L3	SEC14-like 3 (S. cerevisiae)	x
SEC14L4	SEC14-like 4 (S. cerevisiae)	x
SELENBP1	selenium binding protein 1	x			x
SELV	selenoprotein V	x
SEMA4A	sema domain, immunoglobulin domain (Ig), transmembrane domain (TM) and short cytoplasmic domain, (semaphorin) 4A	x
SEMA5B	sema domain, seven thrombospondin repeats (type 1 and type 1-like), transmembrane domain (TM) and short cytoplasmic domain, (semaphorin) 5B	x
SEMA6A	sema domain, transmembrane domain (TM), and cytoplasmic domain, (semaphorin) 6A	x			x
SEMG2	semenogelin II	x
2008-09-12	septin 12	x
2008-09-03	septin 3	x
SERHL	serine hydrolase-like	x
SERPINF2	serpin peptidase inhibitor, clade F (alpha-2 antiplasmin, pigment epithelium derived factor), member 2	x
SERPING1	serpin peptidase inhibitor, clade G (C1 inhibitor), member 1, (angioedema, hereditary)	x	x
SESN3	sestrin 3	x
SETBP1	SET binding protein 1	x
SFRP2	secreted frizzled-related protein 2	x
SFRP5	secreted frizzled-related protein 5	x
[truncated: 391 more rows]
